# Supplementary material for: The effects of mobile phone use on motor variability patterns during gait
Source: PLoS One. 2022 Apr 21;17(4):e0267476. doi: 10.1371/journal.pone.0267476 (PMC9022869; doi:10.1371/journal.pone.0267476)
Supplement: S1 Dataset — (XLSX) [file pone.0267476.s001.xlsx]

## Sheet: General Information
Code	Gender	Dominant	Age	Height	Weight	BMI
P001	M	R	25	1.82	78	23.5479
P002	M	R	23	1.69	78	27.31
P003	M	R	27	1.72	75	25.3515
P004	F	R	25	1.72	74	25.0135
P005	M	R	35	1.74	73.5	24.2767
P006	F	R	33	1.6	55	21.4844
P007	F	R	27	1.62	57	21.7193
P008	F	R	38	1.63	52	19.5717
P009	M	L	21	1.84	64	18.9036
P010	M	L	28	1.9	103	28.5319
P011	M	R	28	1.77	70	22.3435
P012	F	R	30	1.58	59	23.634
P013	F	R	35	1.63	59	22.2063
P014	M	R	28	1.85	74	21.6216
P015	M	R	25	1.73	71	23.7228
P016	M	R	30	1.84	80	23.6295
P017	F	R	30	1.65	61.5	22.5895
P018	F	R	26	1.55	52	21.6441
P019	F	R	24	1.59	50	19.7777
P020	F	R	21	1.7	64	22.1453
P021	M	R	20	1.86	68	19.6555
P022	F	R	33	1.84	101	29.8322
P023	F	R	29	1.6	46	17.9687
P024	M	R	28	1.62	85	32.3884
P025	M	R	28	1.78	65	20.5151
P026	M	R	35	1.82	84	25.3593
P027	F	R	23	1.83	70	20.9024
P028	F	R	24	1.94	83	22.0534
P029	M	R	25	1.8	85	26.2346
Mean			27.7241	1.7331	70.2414	23.2391
SD			4.60509	0.109743	14.1356	3.31515

## Sheet: LyE COM
Short LyE
Sag							Fro							Hor
WLLLP	WLL	WLP	WM	WN	WTP		WLLLP	WLL	WLP	WM	WN	WTP		WLLLP	WLL	WLP	WM	WN	WTP
0.722641	0.717574	0.694533	0.996664	0.777644	0.884791		0.589708	0.450922	0.723846	0.417924	0.548895	0.89484		1.02963	0.994932	1.06299	1.01265	1.01738	1.32963
0.744237	0.896989	0.811961	0.995228	0.981691	1.38852		0.783529	1.05825	1.1944	1.13561	0.652078	0.681528		1.12921	1.13114	0.894228	1.40201	1.19879	1.27078
0.797991	1.03859	0.695017	1.01281	0.88201	0.796115		0.94679	1.28807	1.06393	0.622655	0.630876	0.971981		1.13169	1.28027	1.35838	1.43169	1.42678	0.980664
1.13325	0.861741	1.33209	1.14241	0.981857	0.857213		0.996842	0.915052	0.880979	1.00572	1.06429	0.928662		1.43301	1.7842	1.7186	1.6631	1.50995	1.30824
1.04213	1.46173	0.936051	1.0501	0.96602	0.942993		0.765337	0.930454	1.03283	1.07115	0.610024	0.651101		1.68093	1.23438	1.27206	1.51575	1.32208	1.48991
0.892168	1.11607	0.833243	0.826635	0.896518	0.767776		1.10756	0.714939	1.33476	1.36887	1.12674	0.639521		0.90435	0.870897	0.887562	0.737442	0.849113	0.721209
1.08163	1.32481	0.975065	1.00094	1.39864	1.39958		1.13879	0.704175	0.838844	1.1785	0.645497	0.795907		1.51378	1.38072	1.09211	1.34625	1.4724	1.68586
0.737838	0.704241	0.737838	1.19373	0.705246	0.70767		1.45542	0.623039	1.45542	1.01069	0.834966	0.850407		1.03294	1.50962	1.03294	1.23326	1.52017	0.912084
1.07045	0.838012	1.07045	0.892307	0.996954	1.02331		1.04679	0.894553	1.04679	1.05317	0.833609	0.997288		1.64029	1.41366	1.64029	1.45837	1.71629	1.19562
1.26814	1.17219	1.10797	0.871381	1.0204	1.428		0.902866	0.812625	0.985484	0.938796	0.654439	0.899029		1.53389	1.11788	1.48612	1.03125	0.954816	1.28217
0.750946	0.916989	1.07477	1.27632	0.736068	0.789684		0.571394	1.11264	1.0752	0.916276	0.815728	0.926707		1.25512	1.24231	1.16794	1.89325	1.30952	1.35782
0.756102	0.864482	0.941095	0.994416	0.904439	0.989119		0.695093	0.719882	1.12355	0.955337	0.822938	1.02674		1.52116	1.55968	1.80362	1.74232	1.44571	1.82045
0.994244	0.887677	0.987136	1.05507	1.22803	1.55249		0.663717	0.781373	0.812146	1.34513	1.41058	1.64895		1.40908	1.37679	1.50881	1.47866	1.48706	1.46469
1.1404	1.04716	1.51709	1.59545	0.855647	1.10333		1.31946	1.8447	0.891068	0.70645	1.84147	1.4344		1.53663	1.24241	1.74849	0.981857	1.44597	1.46594
0.690892	0.796652	1.40979	0.997106	0.785938	0.868975		0.948581	0.769661	0.939768	0.880213	0.804796	0.96285		1.56564	1.14295	1.50173	1.50406	1.5289	1.41759
0.884109	0.908309	1.00268	1.09519	1.27738	0.87047		1.45277	0.789674	0.538397	0.66559	0.807726	1.0658		1.46602	1.02607	1.50187	0.926756	1.27732	1.40021
0.863051	0.805286	0.794584	0.634489	0.758743	1.0481		0.952924	1.298	0.684159	1.50563	1.12683	0.70135		0.941417	1.34487	1.31114	1.35225	1.0498	1.2647
0.909908	1.05077	0.913029	1.27596	0.922093	0.929065		0.839291	0.76828	0.856689	1.04203	0.437227	0.794849		1.67235	1.09964	1.31953	1.30722	1.47324	1.04212
0.877067	0.614593	1.33024	0.614593	0.580831	0.754013		1.61587	1.86433	1.37038	1.86433	0.793302	0.535628		1.39182	1.73458	1.70334	1.73458	1.88782	1.41663
0.785489	1.06645	0.608356	0.891539	0.84954	0.679682		0.834046	0.808212	0.804112	0.603056	0.856197	0.849065		1.39734	1.138	1.36698	1.04764	0.992946	1.07717
1.5331	0.854384	0.881624	0.729527	0.794395	1.25186		1.15118	0.587534	0.921398	0.87768	0.905492	0.726372		1.87455	1.62445	1.33186	1.5733	1.83939	1.3511
1.26941	1.26378	0.700476	1.07744	1.1772	0.882364		0.803074	1.20558	1.10611	1.17706	0.99268	0.796392		1.499	1.53269	1.50054	1.00668	1.38409	1.26159
1.26136	1.51002	1.29858	1.26696	1.16777	0.974363		0.977741	1.24316	0.813149	0.813964	0.919887	0.577469		1.69995	1.7224	1.63332	1.57572	1.2734	1.05488
1.22275	0.989362	0.872898	0.975772	1.63044	1.22804		0.695034	0.877396	0.800452	0.779313	0.974261	0.841798		1.27973	1.54904	1.05452	1.27561	1.14762	1.35645
0.802144	0.766927	1.30738	0.933218	0.933218	1.04323		0.767682	0.838935	0.561395	0.853935	0.853935	0.619669		1.35904	0.963242	0.756437	1.18945	1.18945	1.2085
0.721661	0.879442	0.893884	0.902916	1.4077	1.30858		0.989653	0.836531	0.979468	0.943622	0.596171	0.978084		1.32957	1.29024	1.22686	1.276	1.23939	1.44585
1.02001	1.06041	1.24774	1.23598	1.33539	1.2109		1.07963	0.550269	1.09647	0.84043	0.926233	0.791106		0.916629	1.23592	1.34661	0.925349	1.43689	0.795428
0.747655	0.56166	0.769358	1.02408	1.2331	0.947137		1.34383	0.786898	0.963872	0.854471	0.82579	0.649915		1.26865	1.47469	1.39623	1.44391	1.2669	1.62898
1.05005	0.90908	0.845859	1.26493	1.24504	1.31604		0.699787	1.30503	1.29037	0.996058	0.796226	0.933037		1.12792	1.33798	0.985256	0.948089	1.07226	1.2301
0.957614	0.961564	0.98589	1.02838	1.01483	1.03253		0.98589	0.944143	0.971912	0.980126	0.865824	0.867946		1.36349	1.32261	1.33139	1.31084	1.33571	1.28401
0.21635	0.227635	0.24304	0.207003	0.249969	0.240563		0.24304	0.339252	0.225109	0.291006	0.273993	0.236462		0.255973	0.24001	0.280025	0.29018	0.250729	0.248313
Long LyE
Sag							Fro							Hor
WLLLP	WLL	WLP	WM	WN	WTP		WLLLP	WLL	WLP	WM	WN	WTP		WLLLP	WLL	WLP	WM	WN	WTP
0.0142946	0.0418361	0.00881316	0.0109196	0.043635	0.0307813		0.00643659	0.0216738	0.00659497	0.00747511	0.00258371	0.00416425		0.0131485	0.00632733	0.0114931	0.00519119	0.00238747	0.0105696
0.0494919	0.0162153	0.0241188	0.0225744	0.0171258	0.0202869		0.0166063	0.0263726	0.0138414	0.0314343	0.0169122	0.0376288		0.00972042	0.00958031	0.00374474	0.00969141	0.00405511	0.00111763
0.0168905	0.000813199	0.0340972	0.0167703	0.015091	0.0108862		0.0181532	0.0185378	0.0152195	0.0102428	0.0436368	0.0025694		0.00945401	0.00773763	0.00400349	0.00353717	0.0269744	0.0141747
0.0471816	0.00390406	0.0320585	0.0419881	0.021722	0.0414667		0.0247608	0.0741833	0.0450294	0.044783	0.0291167	0.0168817		0.0069127	0.0115992	0.0139964	0.0100826	0.00729138	0.00837452
0.0193981	0.0136722	0.011433	0.0246771	0.0122634	0.0090178		0.014519	0.036749	0.0127277	0.0230721	0.0350967	0.0116846		0.00299734	0.0137824	0.000247159	0.0229789	0.0209592	0.0157501
0.00173791	0.0329545	0.0382134	0.0031426	0.0261204	0.00427009		0.0184024	0.0247634	0.0389706	0.0270868	0.01277	0.0205067		0.0167937	0.000116254	0.00358482	0.00108734	0.00929582	0.007391
0.0103831	0.0032829	0.013899	0.0163667	0.00992103	0.00558281		0.0413798	0.0379943	0.0124795	0.0235092	0.0190133	0.0646014		0.000614505	0.00541868	0.00380198	0.0235998	0.000186396	0.0003791
0.00880439	0.0220911	0.00880439	0.0064004	0.00446199	0.00216289		0.0040563	0.0187793	0.0040563	0.0040515	0.00536129	0.00313318		0.00155296	0.019277	0.00155296	0.0069766	0.0121027	0.00157864
0.0321608	0.00380649	0.0321608	0.016133	0.00430381	0.0129894		0.0356316	0.0221326	0.0356316	0.0228694	0.0545682	0.024339		0.00555175	0.00116561	0.00555175	0.0104642	0.0072549	0.00151694
0.0457036	0.00459081	0.0156666	0.00685091	0.0016066	0.00350383		0.0121091	0.00405662	0.061349	0.0552917	0.047684	0.0176358		0.0143882	0.00940519	0.00352922	0.000221113	0.00617853	0.00434302
0.00470506	0.00656383	0.0110362	0.0137025	0.0211778	0.0121314		0.0276309	0.0582424	0.0120422	0.00866318	0.00994606	0.0122301		0.00584617	0.00971072	0.00175369	0.00479435	0.040996	0.0101356
0.000942594	0.0326585	0.063866	0.033152	0.0202917	0.00981279		0.0137794	0.0317073	0.0198567	0.00446626	0.00767147	0.0242966		0.0085564	0.00895873	0.00394733	0.0105911	0.00398062	0.00192673
0.0145807	0.0270897	0.0224685	0.0227507	0.0511604	0.0126087		0.0481522	0.00525688	0.0578199	0.0207615	0.0378874	0.0082867		0.00406095	0.00364665	0.00287068	0.00811503	0.00360635	0.00869818
0.0139659	0.0158251	0.0179019	0.0124516	0.0266043	0.0127236		0.0660202	0.0274755	0.0325408	0.0729642	0.0224286	0.0366325		0.0041738	0.00135528	0.00195237	0.00807135	0.00610284	0.00297389
0.00567774	0.00320036	0.0465385	0.0318625	0.0276649	0.0340712		0.0772583	0.0351987	0.020384	0.00726017	0.00685389	0.0524374		0.00465102	0.00297247	0.00987722	0.00366561	0.00555274	0.0022081
0.00652564	0.00627161	0.0342087	0.0200993	0.00313683	0.0245494		0.0311917	0.00808677	0.00748162	0.0111422	0.0280799	0.0322606		0.0119103	9.9733e-05	0.0148172	0.00746104	0.00771277	0.000753004
0.0062547	0.023427	0.00262045	0.00859764	0.000236479	0.0149076		0.00110831	0.0111217	0.0137923	0.00536233	0.0118894	0.0212952		0.00412195	0.00585088	0.00296722	0.0122957	0.00598509	0.00191575
0.00109383	0.0105572	0.0179151	0.0088652	0.0355133	0.0515812		0.0307128	0.0320016	0.00783095	0.0302846	0.00376413	0.00492859		0.00655039	0.00172869	0.017243	0.0005048	0.00549717	0.00305634
0.00361843	0.0283408	0.0230068	0.0283408	0.0390123	0.0350031		0.00219904	0.0157332	0.00375737	0.0157332	0.00190945	0.00651704		0.0077361	0.0191906	0.0121836	0.0191906	0.0231175	0.0111763
0.0254224	0.0155383	0.0125962	0.00721662	0.0173479	0.0192674		0.0531409	0.0276753	0.056142	0.00190488	0.0258213	0.0289987		0.00607431	0.0120751	0.00755355	0.00925767	0.00741951	0.0116443
0.00016615	0.0109258	0.0285173	0.0258465	0.0205671	0.0299582		0.0245393	0.0335168	0.0925257	0.0351361	0.00442107	0.0322147		0.00689673	0.00313137	0.000718196	0.0034837	0.00154924	0.00305414
0.0126563	0.00122815	0.0161846	0.0146357	0.0164735	0.0128415		0.0321417	0.0343912	0.0270386	0.015602	0.00586277	0.0244235		0.0158099	0.00225633	0.0152776	0.00274912	0.0058093	0.0115819
0.0196329	0.0405441	0.000800071	0.028486	0.0224956	0.0127559		0.0165526	0.00758926	0.0210246	0.0304403	0.0565382	0.021049		0.000460071	0.00263206	0.0017418	0.00344787	0.00616342	0.00249638
0.0122603	0.00226019	0.00878909	0.0259176	0.0193037	0.0351496		0.00634398	0.0570611	0.0479642	0.0836852	0.0121053	0.0195022		0.0230918	5.73311e-05	0.00942785	0.0117773	0.00307219	0.0241262
0.000171274	0.000571125	0.0211963	0.010547	0.010547	0.00953285		0.0236634	0.0484475	0.00644722	0.0194638	0.0194638	0.0206707		0.00313271	0.010189	0.00971561	0.00256354	0.00256354	0.00643309
0.0430638	0.0149446	0.000656164	0.00077538	0.00670366	0.0126192		0.00391567	0.00285228	0.0287333	0.0193319	0.0553823	0.0126575		0.00333465	0.0115856	0.00201784	0.00308189	0.00127315	0.00815141
0.00724485	0.0137728	0.000336076	0.0125757	0.0149378	0.0308072		0.0120174	0.0233824	0.0122581	0.00431982	0.012613	0.00179971		0.00158877	0.0039885	0.00775203	0.0070021	0.00235036	0.00425818
0.027725	0.0131328	0.0220073	0.0201368	0.0170276	0.00897756		0.0178744	0.0298968	0.0394416	0.0161213	0.0414627	0.0156572		0.0169102	0.0205961	0.0186511	0.0055908	0.00204744	0.00959728
0.0132539	0.021568	0.0069393	0.0260642	0.0138507	0.0413896		0.0300831	0.00945953	0.0483294	0.00676375	0.00582771	0.00273968		0.00223481	0.000887741	0.00315961	0.0118497	0.014548	0.00158374
0.0160348	0.0148823	0.0198914	0.0178568	0.0186312	0.0193668		0.0244959	0.0270462	0.0276314	0.0227318	0.0219542	0.0200601		0.00752673	0.00708008	0.00672873	0.00790771	0.0084839	0.00658503
0.0148194	0.0120751	0.0146751	0.00994191	0.0123656	0.0132248		0.0187009	0.0171294	0.0215582	0.0200827	0.0175423	0.0150022		0.00566972	0.00598775	0.00541092	0.00601707	0.00903238	0.00559097

## Sheet: LyE Pelvis
Short LyE
Sag							Fro							Hor
WLLLP	WLL	WLP	WM	WN	WTP		WLLLP	WLL	WLP	WM	WN	WTP		WLLLP	WLL	WLP	WM	WN	WTP
1.04868	0.946896	1.362	0.501585	1.23972	1.03869		1.3632	1.44291	0.887203	0.959207	1.49304	0.99375		0.784239	0.915581	0.673175	0.646661	0.929349	0.667299
1.18956	1.08762	1.22108	1.10199	1.41538	0.691467		1.18832	1.24872	1.31227	1.08136	1.1873	1.13136		0.905578	0.413643	0.72723	0.514542	0.630674	0.340755
1.81281	0.607807	0.656565	1.24726	0.384946	0.596356		0.834591	0.740329	0.920807	1.24479	1.23826	0.730378		0.970613	0.706044	0.850148	0.987033	0.704464	0.750888
0.889022	0.706513	0.681915	1.0573	0.94897	1.00691		0.575331	0.882459	0.632971	1.61747	1.63413	1.30103		0.879182	0.754928	0.867012	0.903647	0.920309	0.856326
0.896204	0.803892	0.903447	1.09631	0.989681	0.170757		1.65403	1.09351	1.16442	1.4257	0.969882	0.513095		0.733705	0.881858	1.1145	0.933965	0.685563	0.783338
0.711308	1.1805	0.988901	0.79466	0.846267	1.07346		1.55095	0.720439	1.37449	0.493258	0.660621	1.29748		0.387559	0.694029	0.486323	0.243362	0.654745	0.539247
1.39312	1.25284	1.16639	1.47239	0.978913	1.37807		1.57722	0.842089	0.948703	1.02927	1.45901	0.879049		0.670193	0.882207	0.771504	0.909684	0.890392	0.834205
0.701876	0.625543	0.73304	0.606197	0.829534	1.26768		1.34891	1.31907	1.35826	1.04763	1.28069	0.874978		0.175922	0.84973	0.389824	0.874135	1.16055	1.02801
1.8342	1.37804	1.8342	1.10777	1.07391	1.42549		1.64154	1.61183	1.64154	1.50372	1.71159	1.4063		1.13215	0.819082	1.13215	0.772707	0.679806	0.804809
1.83958	0.605173	0.955696	0.874554	0.924862	1.1737		1.18184	1.52224	1.00972	1.38426	1.41791	0.918456		0.945952	0.952536	0.679038	1.00488	0.884359	0.897692
0.718357	0.499003	0.32134	0.419256	0.611063	0.760897		1.06118	0.957291	0.378105	0.770578	0.968832	1.19374		0.396304	0.611416	1.13057	0.749337	0.18817	0.238706
1.28726	1.34217	1.43462	0.752937	1.39146	0.318309		0.667034	1.07873	1.54713	1.11435	1.27507	1.34831		0.688841	0.821855	0.673957	0.667522	0.967378	0.860719
1.00833	0.6681	1.39413	0.743013	0.254333	0.613693		1.32841	1.20331	1.34316	1.55728	1.07639	0.960172		0.567499	0.652185	0.762335	0.678023	0.755807	0.710324
0.492446	0.381681	0.761171	0.955484	0.699518	1.58613		1.5342	1.39629	1.61776	1.30248	1.48009	1.15666		1.11333	0.814516	0.622342	0.822286	0.860418	0.851101
1.59737	1.77192	1.68218	1.46089	0.771127	1.73281		1.11804	1.10627	1.16313	1.11246	1.38034	1.51236		0.929119	0.926204	0.805981	0.745772	1.14172	1.08177
1.47435	0.868055	1.13698	0.684582	0.504428	1.37256		0.974168	0.933524	1.51325	1.48801	1.34697	1.03048		0.362462	0.849783	0.705272	0.810455	0.470575	0.750663
0.923229	0.751523	0.703168	0.677326	0.40352	0.730773		1.22957	0.738018	1.40776	1.22486	0.614225	1.07015		1.08064	0.929022	0.541256	0.603413	0.810017	1.06028
0.357278	0.548181	0.148947	0.485624	1.33953	0.830323		1.09778	1.57399	1.54848	1.14242	1.54185	1.32209		0.209483	0.289928	0.205956	0.567307	0.660128	0.785601
1.44323	0.459449	0.647092	0.459449	1.02182	0.465337		1.18424	1.18419	1.39078	1.18419	1.59347	1.34281		0.910265	0.963235	0.698987	0.963235	0.960248	1.06729
1.82242	0.165834	1.02776	0.557233	0.814262	0.305098		1.28356	1.0177	1.28336	1.01616	1.16416	1.0575		0.792765	0.579642	0.750809	0.8556	0.314166	1.02158
0.585585	0.222472	0.851883	0.535411	0.457852	0.429038		0.869929	1.38332	1.35799	1.49558	1.28767	1.163		0.357323	0.82095	0.206292	0.583555	0.696043	0.521724
1.95021	1.13701	1.45395	0.503372	1.08288	1.04675		1.68451	1.12804	1.68806	0.917307	0.714678	1.32309		0.789536	0.813011	0.795039	0.829911	0.619512	0.852778
0.850562	1.10276	0.628607	1.28948	0.164246	0.774775		0.731458	1.13773	0.267874	1.41789	0.909264	1.46334		0.762261	0.914462	1.18985	1.16171	0.722716	1.04982
0.340759	1.52563	0.610146	0.91241	0.66625	0.705774		0.729059	1.69487	0.719448	1.0559	0.206934	0.900344		1.04636	0.722016	1.1657	1.03881	0.655142	0.584224
0.908079	0.846336	0.713318	0.732352	0.732352	0.96535		1.29733	1.54741	1.12128	1.47189	1.47189	1.42782		0.581165	0.758422	0.838991	0.481443	0.481443	0.679869
0.594373	0.67673	0.90935	0.982051	0.754933	0.718765		1.43233	0.964773	1.58238	1.20677	1.12546	1.01763		0.772721	0.848574	0.723502	0.730649	0.73027	0.951829
1.15991	0.860383	1.25551	0.868846	1.10687	1.20015		1.72634	1.25746	1.52393	0.710465	1.52236	1.01627		0.78913	0.454344	0.919829	0.498414	0.717641	0.82331
1.83072	1.84731	0.818575	1.21456	1.62642	1.3247		1.23832	0.949792	0.578654	1.40204	0.917556	1.02058		0.784562	0.566556	0.475437	0.498263	0.80893	0.949758
1.30437	1.04021	1.24937	1.68085	0.425461	1.60404		0.933877	0.848801	1.17204	0.83564	0.202231	0.978676		0.729317	1.00843	0.807923	0.802822	0.776203	0.832752
1.13673	0.893434	0.974184	0.888798	0.843466	0.941649		1.20818	1.15604	1.1881	1.17976	1.16731	1.11555		0.732696	0.766007	0.748653	0.754453	0.740577	0.799195
0.489661	0.422584	0.389064	0.338565	0.363308	0.418175		0.324213	0.280692	0.385566	0.276886	0.394938	0.234441		0.261547	0.175316	0.254125	0.203853	0.21207	0.208353
Long LyE
Sag							Fro							Hor
WLLLP	WLL	WLP	WM	WN	WTP		WLLLP	WLL	WLP	WM	WN	WTP		WLLLP	WLL	WLP	WM	WN	WTP
0.0188451	0.0103475	0.0106777	0.0123754	0.011606	0.0317103		0.00417856	0.00246393	0.0132835	0.01177	0.00157953	0.0340662		0.00938946	0.0113996	0.00551105	0.0129799	0.00855615	0.0150322
0.0151195	0.00360919	0.00189453	0.00479473	0.00195491	0.0101786		0.00729727	0.0109849	0.0103425	0.0147154	0.00471036	0.00794042		0.00380199	0.000347962	0.00750059	0.00556268	0.00448381	0.00208481
0.0130808	0.00714585	0.0316575	0.00235698	0.00631443	0.0088996		0.00400262	0.0014573	0.0309134	0.00116285	0.0137726	0.0103932		0.0178893	0.00405766	0.00457975	0.000132124	0.00030002	0.00395717
0.0232244	0.00501801	0.0110333	0.018643	0.00145914	0.00594968		0.00272289	0.0159024	0.00412603	0.0020988	0.00241196	0.00136838		0.0116932	0.00675902	0.00551301	0.00311914	0.000397306	0.00285349
0.0353392	0.023308	0.0246022	0.0106389	0.00506374	0.0126539		0.0161968	0.00204269	0.00170322	0.00538074	0.000702126	0.0231596		0.0176097	0.0154335	0.0128788	0.00940124	0.00599661	0.0018238
0.0130067	0.00440878	0.00721993	0.00283348	0.00998804	0.0178186		0.00899834	0.0305848	0.0001955	0.0309473	0.0220954	0.0109021		0.000239747	0.00613384	0.00847746	0.00368548	0.00192771	0.00437982
0.00738172	0.00397175	0.0175352	0.0235389	0.00196747	0.00192793		0.00501687	0.00460866	0.0153268	0.0157731	0.00330032	0.00582628		0.00177188	0.00277196	0.00911977	0.00697698	0.00176976	0.0066461
0.00340031	0.00172555	0.0115984	0.00191463	0.0116839	0.000249706		0.00254498	0.00626407	0.00175719	0.00506872	0.00416268	0.0117237		0.00132926	0.00537786	0.00623176	0.000209749	0.00316445	0.000979111
0.00254083	0.000742818	0.00254083	0.00296381	0.00166878	0.00372925		0.0124135	0.00775465	0.0124135	0.0150031	7.10741e-05	0.00776724		0.00569842	0.0205998	0.00569842	0.00786081	0.0136007	0.00751564
0.00870095	0.00392736	0.00469371	0.00210716	0.00685447	0.00268228		0.00788893	0.00350603	0.00149964	0.0137069	0.00428836	0.00634008		0.00719634	0.00263978	0.0090815	0.00409559	0.00164358	0.00313265
0.00778123	0.00806695	0.0673569	0.00762863	0.0121619	0.0117851		0.00309216	0.0035414	0.0536401	0.00397192	0.0154227	0.00166876		0.00704498	0.00326411	0.00649998	0.000416721	0.0108202	0.00629132
0.0250287	0.0243404	0.00128502	0.0138888	0.00442403	0.00354801		0.0180978	0.0105132	0.0128878	0.0106373	0.0208247	0.00279729		0.00385326	0.000886026	0.0014322	0.00276591	0.00582934	0.00382465
0.0112104	0.0131349	0.00157326	0.00959448	0.0057318	0.00552633		0.000813276	0.000221102	0.00259392	0.00139346	0.0071165	0.00275807		0.0005418	0.0119531	0.00216651	0.00307613	0.00426939	0.00922681
0.0156346	0.00577188	0.00101868	0.00560639	0.00790134	0.00757036		0.00833094	0.00341136	0.00450576	0.00136909	0.00821665	0.00310094		0.00125485	0.00273545	0.0105108	0.0113685	0.00120957	0.00265938
0.00563287	0.00375987	0.00637478	0.003838	0.00149655	0.00289353		0.01196	0.00574079	0.00832487	0.00209643	0.00270235	0.00305729		0.00430086	0.0050008	0.0051827	0.00155861	0.0119767	0.00180045
0.00515602	0.00139475	0.00646914	0.00574323	0.00277874	0.00974102		6.53359e-05	0.00335807	0.00435004	0.0147419	0.00566843	0.00214852		0.00210926	0.00379051	0.0222796	0.00359679	0.0105834	0.00701716
0.00354227	0.0116601	0.00140938	0.00297627	0.00426205	0.00739777		0.00244891	0.0103143	0.00188934	0.00169417	0.00513948	0.00426499		0.00276678	0.00334321	0.0179245	0.010205	0.0100651	0.00250895
0.00853923	0.000624085	0.00537806	0.00967604	0.00182756	0.00225732		0.00360278	0.00442869	0.00983516	0.00538127	0.00268621	0.000951712		0.0107857	0.00838914	0.0100918	0.00297435	0.0058255	0.0108327
0.0037243	0.0037738	0.0138328	0.0137738	0.00600728	0.00510841		0.00181179	0.00505984	0.00492289	0.00505984	0.00891854	0.00148333		0.000742864	0.00377443	0.0073799	0.00377443	0.00578222	0.00262268
0.0186057	0.0102816	0.0127046	0.00352598	0.0045936	0.0257659		0.00546502	0.00685884	0.0066342	0.00976761	0.00518915	0.00806171		0.00220283	0.0137558	0.00132111	0.00756139	0.0203203	0.00095799
0.0961024	0.00427567	0.00401826	0.00575884	0.00589401	0.00412701		0.00331016	0.0056616	0.00440192	0.00105666	8.4982e-05	0.00347441		0.0110152	0.000607385	0.00553373	0.00447609	0.00821161	0.012247
0.00205968	0.0071702	0.00177703	0.00155323	0.0113144	0.0131515		0.00440864	0.00933088	0.00503454	0.0259312	0.0172629	0.0324584		0.0132754	0.0214089	0.007472	0.00263825	0.00801445	0.0122274
0.00569112	0.00673498	0.00137487	0.00479473	0.0012186	0.00553149		0.00761727	0.00942534	0.00171462	0.00108836	0.00162577	0.00858282		0.00879125	0.000976426	0.00886051	0.00317869	0.00268236	0.00756705
0.0090951	0.00971548	0.020688	0.000581384	0.00403729	0.000715639		0.0201295	0.00476154	0.00392915	0.00205498	0.0209288	0.0257731		0.000935484	0.00228167	0.00203058	0.00463351	0.00104595	0.00848262
0.000553945	0.00914298	0.0129322	0.00868061	0.00868061	0.00625075		0.00408075	0.00123907	0.00182941	0.0058769	0.0058769	0.00602382		0.00221371	0.0144419	0.00326974	0.000306117	0.000306117	0.0106908
0.003247	0.00758564	0.0130132	0.00289181	0.00405122	0.000742771		0.00425136	0.00688647	0.00384219	0.000891049	0.00263309	0.000239988		0.0109545	0.00853549	0.018632	0.00970854	0.0104529	0.0100889
0.00242983	0.00905342	0.00635229	0.0273288	0.00862612	0.0018399		0.00398463	0.012908	0.00187759	0.00286988	0.00095319	0.0069508		0.0050526	0.00616259	0.00832556	0.00434977	0.000460656	0.00204619
0.0140898	0.0081567	0.0217792	0.0108196	0.00849602	0.00330425		0.0169194	0.0155575	0.00879191	0.00489468	0.0031887	0.000127421		0.0124641	0.00526729	0.00231094	0.0246324	0.00229204	0.0213691
0.00679417	0.00463825	0.0113422	0.00838852	0.00108447	0.0172026		0.0139884	0.00073965	0.000689865	0.00340909	0.0149162	0.00391654		0.0138081	0.000529311	0.00866808	0.00369701	0.00251216	0.0166275
0.0132951	0.0073616	0.0115218	0.00790401	0.00562581	0.00793998		0.007091	0.00708714	0.00804333	0.00757975	0.00711895	0.00818369		0.00657699	0.00664222	0.00774084	0.00548076	0.00567241	0.00681012
0.0178404	0.00560136	0.0133054	0.00658342	0.00353418	0.00746741		0.00552828	0.00616463	0.0108016	0.00763977	0.00673139	0.00916127		0.00532888	0.00584013	0.00504888	0.00502092	0.00489103	0.00519452

## Sheet: LyE Hip
Short LyE
Sag							Fro							Hor
WLLLP	WLL	WLP	WM	WN	WTP		WLLLP	WLL	WLP	WM	WN	WTP		WLLLP	WLL	WLP	WM	WN	WTP
0.78348	0.556531	0.78431	0.559712	0.606118	0.512376		0.279382	0.228369	0.291965	0.729396	0.214444	0.837616		0.995593	0.554592	0.984468	0.588032	0.760249	0.177541
0.745332	0.75079	0.787416	0.771494	0.539458	0.653802		0.322899	0.810185	0.691508	0.295299	0.366196	0.671113		0.907055	0.919279	0.448487	0.47924	0.531443	0.661085
0.818946	0.693647	0.613186	0.787678	0.801603	0.745905		0.576369	0.462132	0.636944	0.732305	0.513349	0.828947		0.872288	1.38461	0.669865	1.3987	1.12607	1.12986
0.95129	0.946598	0.853227	0.643965	0.843376	0.941557		0.438982	0.339947	0.4416	0.395688	0.26236	0.276791		0.804231	1.58137	0.995404	1.31433	1.34227	1.1746
0.944767	0.794338	0.67406	0.665381	0.654049	0.583494		1.21528	1.05529	0.993273	1.36843	0.782912	0.655092		1.28008	1.13107	0.976734	0.551285	1.12325	0.73272
0.744009	0.560245	0.711694	0.646198	0.509348	0.455217		1.19366	1.01075	1.23225	0.664593	0.917734	1.10955		0.326878	1.42128	1.0364	1.43824	1.03909	0.940694
0.830447	0.768577	0.626776	0.734063	0.679829	0.851148		0.949478	1.22489	1.13496	0.101751	1.38531	1.32096		1.14951	0.950079	0.590079	1.44904	1.56219	0.884827
0.798523	0.798523	0.629803	0.796231	0.490683	0.852915		0.908358	1.1332	0.908358	1.21291	1.02658	0.791512		1.36203	0.86585	1.56203	1.23747	1.22263	1.31052
0.668645	0.668645	0.783526	0.792627	0.819685	0.622402		0.212425	1.02611	0.212425	0.940486	0.873367	0.86759		0.964193	1.35346	0.964193	1.2676	1.2568	0.537
0.817528	0.869194	0.783386	0.843597	0.743147	0.834344		1.42124	1.1449	1.51323	1.0935	1.39455	1.2014		1.47473	1.47132	1.66269	1.42388	1.42953	1.3273
0.640719	0.794238	0.534215	0.820106	0.867835	0.849503		1.19943	1.28892	0.781183	0.473043	0.478915	0.633939		0.604412	0.680158	0.264431	1.09107	0.468099	0.81033
0.702805	0.889076	0.863668	0.724056	0.722983	0.691179		0.513914	0.472179	0.424068	0.58879	0.701863	1.10382		1.26799	1.02169	1.23547	0.829456	1.42594	1.28036
0.841881	0.888419	0.779104	0.742415	0.693017	0.813338		0.571496	1.12595	1.00487	0.681641	1.00887	0.894025		1.21926	1.25381	1.74044	1.23327	1.20777	1.32431
1.37884	0.879535	1.24134	0.457894	0.870579	0.827738		0.859229	0.983488	1.24767	1.01178	0.854728	1.01798		1.22688	1.03083	1.31437	1.31304	1.40047	1.15634
1.01334	0.527048	0.936589	0.518394	0.725209	0.879753		1.17288	1.05436	1.23107	1.28992	1.053	1.35089		1.36123	1.00667	1.11096	0.911705	1.42029	0.814224
0.815872	0.445232	0.643089	0.757911	0.774689	0.72915		1.41096	1.34669	0.841702	1.31903	1.58021	1.06558		0.867173	1.25082	0.458909	1.6539	1.37567	1.2305
0.870581	0.567143	1.49101	0.813344	0.787834	0.800149		1.24127	1.03656	1.44998	1.30587	1.19372	1.07021		1.21048	1.15072	0.856804	1.16351	1.28256	1.30429
0.724551	0.671354	0.840009	0.879275	0.716495	0.655729		0.917033	1.06567	0.65866	1.28429	1.32491	0.909803		1.07479	1.13128	1.1477	0.965291	1.2939	1.07693
0.96014	0.761532	0.913159	0.813159	0.906605	0.77812		1.33335	1.07387	1.29151	1.67387	1.70377	1.7979		1.12624	1.25297	0.93808	1.25297	1.05666	0.921349
0.833442	0.813467	0.825275	0.803169	0.849582	0.852063		0.963191	1.1053	0.968964	0.858199	0.872512	1.08345		1.03785	0.984966	1.04157	0.925929	0.91196	1.23668
0.967799	0.74233	0.555837	0.577851	0.670716	0.719822		1.23646	1.11023	1.41425	1.17198	1.1215	1.10602		1.24249	1.16538	1.62306	1.25856	1.2563	1.77823
1.09082	0.976568	1.50443	0.939728	0.733773	0.983298		1.38291	0.595451	0.9908	0.556371	0.928401	1.03796		1.66439	0.862901	1.2717	0.928797	0.637847	0.937621
0.937177	0.807081	0.863318	0.79311	0.645251	0.771218		0.214265	0.257906	0.224562	1.08274	0.396196	0.417798		1.02195	0.841106	1.28476	1.30548	0.716235	0.957039
0.690207	0.572641	0.817601	0.525771	1.05732	0.697309		0.963972	1.11014	0.365522	0.88467	0.421485	1.05983		0.710954	0.679841	0.713819	0.756568	0.675505	1.32959
1.37651	0.65153	0.84041	0.734442	0.734442	0.628323		0.738098	0.463651	0.661141	0.513795	0.513795	0.305305		1.34577	0.578593	0.535562	1.33699	1.33699	0.357961
0.714092	0.605473	0.680511	0.609274	0.530556	0.609741		1.0359	0.351999	0.975798	1.33784	1.10213	1.05988		1.54456	1.10519	1.21385	1.13942	1.04981	1.27009
0.696361	0.842687	0.364483	0.610535	0.332738	0.432611		0.874685	1.20549	1.12809	0.293915	0.905978	1.05036		0.99175	1.09407	1.35679	0.845003	1.01618	1.2233
0.859824	0.603553	0.746605	0.768066	0.817788	0.783403		1.04659	1.10975	0.658431	0.604134	0.640858	0.754651		1.12052	1.07679	0.855225	1.20309	1.04127	0.886485
0.554886	0.653619	0.714618	0.790301	0.741339	0.790111		0.892161	0.986439	0.895486	0.822925	0.875417	0.667252		0.753878	0.501875	1.00654	0.412969	0.596448	0.644232
0.854235	0.727573	0.806988	0.721371	0.719519	0.736059		0.899512	0.902752	0.871389	0.87204	0.876382	0.929214		1.08721	1.04492	1.02967	1.09224	1.08839	1.01435
0.188639	0.137035	0.246513	0.117701	0.146802	0.135677		0.370717	0.338038	0.372443	0.392379	0.388512	0.318049		0.291124	0.277439	0.375377	0.318738	0.307212	0.339426
Long LyE
Sag							Fro							Hor
WLLLP	WLL	WLP	WM	WN	WTP		WLLLP	WLL	WLP	WM	WN	WTP		WLLLP	WLL	WLP	WM	WN	WTP
0.00793992	0.0011712	0.00562391	0.00755267	0.00838928	0.00473826		0.00513417	0.00494963	0.00900331	0.00298211	0.0071058	0.0163533		0.0248526	0.012885	0.0143616	0.0159158	0.00339757	0.00777823
0.000111904	0.00826979	0.0272267	0.010444	0.0109912	0.00463606		0.00101023	0.00153409	0.000429662	0.0120857	0.00197159	0.00405314		0.00521465	0.02141	0.00977877	0.00361379	0.0154169	0.0192143
0.0331275	0.0262175	0.00587365	0.00629131	0.0133864	0.00115224		0.00131387	0.00263497	0.0337746	0.00481376	0.00122291	0.00736894		0.00587046	0.00900886	0.00136504	0.00410797	0.00680676	0.00140462
0.037445	0.00309137	0.0137649	0.00181761	0.0166147	0.00278781		0.00993118	0.0121339	0.000152057	0.00614179	0.000410554	0.000345382		0.00072403	0.00740135	0.00788592	0.00519983	0.00426227	0.00598647
0.0107623	0.0075364	0.00415426	0.0148339	0.0149002	0.00900466		0.00605786	0.00652917	0.00882461	0.00281469	0.00736264	0.0148305		0.0141014	0.00329096	0.0019882	0.0311802	0.00556665	0.00431154
0.0154316	0.00768332	0.00371281	0.00970319	0.00860752	0.00863731		0.00336363	0.0176864	0.000814208	0.0119613	0.0154692	0.00242378		0.00491684	0.00687136	0.00240109	0.00838818	0.00767605	0.0016513
0.0151065	0.00920786	0.0186156	0.00100557	0.00208557	0.00411503		0.00695547	0.00363192	0.00772894	0.0299857	0.0111455	0.00125049		0.00347733	0.00955705	0.00508587	0.00305485	0.00849117	0.0109251
0.00647039	0.00677033	0.00641654	0.00647039	0.01888	0.00113016		0.00260968	0.00399168	0.00260968	0.000442178	0.00417748	0.0101013		0.017043	0.0167858	0.00704302	0.00276444	0.00633371	0.0170895
0.0194964	0.00784794	0.00157953	0.0194964	0.00167999	0.0137784		0.0121997	0.00564819	0.0121997	0.0150484	0.000134019	0.00234658		0.0145383	0.00568951	0.00453827	0.0135647	0.00396455	0.0118963
0.0128329	0.00988884	0.00741912	0.0166433	0.00297781	0.00207041		0.0127583	0.00147396	0.00028752	0.00903223	0.000997679	0.00788174		0.00401992	0.00106151	0.00226221	0.0105213	0.00323525	0.00279927
0.0256257	0.0259529	0.0125525	0.00235577	0.0151964	0.00170892		0.00278806	0.00923795	0.00682118	0.00520472	0.00823348	0.0108364		0.00416827	0.0085624	0.00555121	0.00477111	0.00226074	0.00870134
0.00673731	0.012939	0.0140703	0.0109777	0.00649613	0.00561608		0.00283204	0.0125524	0.00130287	0.00865351	0.00330536	0.00460022		0.00277997	0.00638834	0.0039431	0.00353919	0.00439206	0.0034336
0.00447091	0.00424092	0.0106655	0.00256553	0.00890567	0.0126436		0.00158526	0.00706259	0.00111647	0.000287641	0.00635563	0.00468053		0.00683786	0.000386815	0.00116713	0.00161824	0.000380573	0.00646005
0.00844403	0.00468919	0.0107039	0.00734273	0.00215932	0.0051067		0.0142668	0.00455944	0.000883825	0.00758696	0.00359292	0.00635279		0.00799259	0.00495566	0.000237019	0.000552096	0.011007	0.00102675
0.01124	0.00507224	0.012343	0.0165511	0.00163251	0.0139936		0.019745	0.00294435	0.00319104	0.00285326	0.0153233	0.00313353		0.00547105	0.00167064	0.000795135	0.00519016	0.0004085	0.0102294
0.00709111	0.00628587	0.0272509	0.00997775	0.00617884	0.0183017		0.000946812	0.00529364	0.00903545	0.00625765	0.00292401	0.00200756		0.00948223	0.00311877	0.0361799	0.00734015	0.00025887	0.00261749
0.00245878	0.00913504	0.0119579	0.00509029	0.00560916	0.00343978		0.00263365	0.00287709	0.00370687	0.00831225	0.0110364	0.000665898		0.00506103	0.00371573	0.0142904	0.00661901	0.00261548	0.00563611
0.0317394	0.0132671	0.0363002	0.0211155	0.0093654	0.012812		0.0113008	0.00346213	0.014896	0.00124465	0.00887185	0.01382		0.00478497	0.00467749	0.00418605	0.00410329	0.00337323	0.0100003
0.0133442	0.000599133	0.000723385	0.00227405	0.000723385	0.0195146		0.00462747	0.0146854	0.00222406	0.0146854	0.014453	0.000837556		0.00257863	0.00916006	0.00597066	0.00916006	0.00826704	0.000247477
0.00944281	0.00519332	0.0109087	0.00861512	0.00464503	0.00432248		0.00140319	0.00395431	0.000694201	0.00293927	0.0027936	0.00478309		0.00470611	0.00550814	0.00569835	0.0091714	0.00411077	0.00458447
0.00812033	0.00700041	0.00633806	0.00442433	0.000565788	0.00837936		0.000727126	0.00158868	3.25494e-05	0.000279311	0.00135956	0.00736391		0.00414008	0.00483256	0.00406099	0.00111173	0.00172762	0.000996937
0.00571413	0.00878985	0.0174174	0.00370342	0.00394013	0.00921198		0.000199476	0.00309949	0.00611402	0.00835384	0.00890394	0.027276		0.00322701	0.00150951	0.00808604	0.00635292	0.0109445	0.00192134
0.00807571	0.00115995	0.00482042	0.00055833	0.0074704	0.02167		0.00847608	0.00578492	0.00308485	0.00104321	0.00261682	0.000870965		0.000179412	0.00114338	0.000155026	0.00206171	0.00573228	0.00037061
0.0144509	0.0117271	0.00255008	0.0188908	0.0139404	0.00394081		0.0287982	0.00241255	0.0130568	0.000383124	0.00146866	0.00184102		0.0164183	0.0107809	0.00351715	0.00375305	0.0442988	0.00177653
0.00604348	0.0157744	0.0157744	0.0131992	0.00394422	0.00991033		0.00613788	0.00104808	0.000359235	0.0017587	0.0017587	0.00533328		0.00980083	0.00155345	0.00553148	0.0107281	0.0107281	0.0134852
0.00213373	0.00535643	0.0201639	0.00830408	0.00316645	0.000276256		0.00274914	0.0127043	0.00542489	0.00122181	0.00589865	0.00234429		0.0111449	0.00239639	0.00534384	0.0194636	0.00345039	0.00570058
0.0120427	0.00906358	0.00434109	0.0047911	0.0133622	0.0128487		0.00223358	0.00743973	0.00821301	0.00312232	0.000570012	0.0127804		0.00180368	0.0112074	0.00802828	0.000234951	0.00105214	0.00697327
0.0192689	0.000385085	0.013856	0.030879	0.00673018	0.00338209		0.00330898	0.0110751	0.0187496	0.000506085	0.00122042	0.000863184		0.00552575	0.0014884	0.00126773	0.00859769	0.00149388	0.00749235
0.016952	0.0203617	0.00864434	0.0029117	0.00191577	0.000253587		0.012921	0.00428935	0.00419204	0.000253943	0.000328115	0.0176383		0.000311049	0.00369816	0.00719241	0.0057383	0.00257119	0.0163125
0.0128317	0.00878199	0.0115782	0.00926848	0.00739517	0.00756492		0.00651775	0.0060788	0.00616977	0.00587088	0.0052073	0.00672359		0.00693698	0.00623157	0.00613489	0.00718682	0.00635256	0.006587
0.00930539	0.00656959	0.00836418	0.00722534	0.00530284	0.00598565		0.00657675	0.00439238	0.00726715	0.00644283	0.00473735	0.00645186		0.00573709	0.00497478	0.0068239	0.00647831	0.00818556	0.00527505

## Sheet: LyE Knee
Short LyE
Sag							Fro							Hor
WLLLP	WLL	WLP	WM	WN	WTP		WLLLP	WLL	WLP	WM	WN	WTP		WLLLP	WLL	WLP	WM	WN	WTP
0.564849	0.654472	0.593084	0.389189	0.548859	0.404266		0.532714	0.626147	0.752541	0.580111	0.646369	0.497672		0.896596	0.672655	0.913332	1.24722	0.879567	0.420276
1.04452	1.12906	1.24907	1.29619	0.612438	1.30527		1.29769	1.19847	0.812727	0.998136	0.652449	1.00967		1.29653	0.886256	0.77442	0.887912	0.848248	0.901016
1.55031	1.52466	1.55061	1.57565	1.35861	1.56993		1.45106	1.3958	0.911037	0.927749	1.13143	1.32371		1.32567	1.67517	1.22402	1.34379	1.81824	1.76608
1.95087	1.93099	1.53403	1.12935	1.59686	1.96424		1.40843	1.39822	1.03411	1.35722	1.07031	1.25799		1.33138	1.65475	1.60243	1.22407	1.26224	1.33553
0.432225	0.366157	0.273511	0.230394	0.444082	0.329191		0.853592	0.81873	0.727202	1.13022	1.01252	0.793532		1.38364	1.25997	1.28219	0.642947	1.85216	1.33518
1.5669	1.32015	1.23793	1.07111	1.55201	1.31231		1.65771	1.61956	1.71979	1.95809	1.43685	1.29457		0.948499	1.66927	1.4918	1.70682	1.47889	0.747005
0.715345	1.76472	1.6823	1.51223	1.17647	1.6282		1.23977	1.21733	1.37122	0.722721	1.36145	1.48507		1.25822	1.75806	1.36368	1.93492	1.4088	1.8154
0.333814	0.621036	0.333814	1.02988	0.837479	0.584903		1.10153	0.953961	1.10153	1.28206	0.888983	0.962418		1.09937	1.31081	1.09937	1.5858	1.0633	1.37658
1.65936	1.50568	1.65936	1.86055	1.59906	1.45855		0.619464	1.50037	1.61946	1.42646	1.56162	1.07643		1.55603	1.01315	1.55603	0.987256	0.977903	1.19301
0.603566	0.572317	0.50238	0.653821	0.570236	0.964861		1.08655	1.0664	1.40241	0.741177	0.377871	1.30317		1.17531	1.37285	1.29089	1.16909	1.22943	1.15295
1.77336	1.90696	0.847082	1.79744	0.792056	1.48473		1.36468	1.27408	1.55287	1.34028	0.481843	1.20822		1.397	0.969996	1.22212	1.1027	0.956559	1.24492
0.685966	0.761019	0.697969	0.852931	0.825724	0.608498		1.59496	1.53181	1.31545	0.54459	0.587238	1.46122		1.07423	1.13424	1.04892	1.07256	1.39125	1.10876
0.692547	0.82978	0.6606	0.588577	0.812802	0.856301		1.2502	1.15024	0.739087	0.879173	0.877758	1.01733		1.08266	1.26315	1.57659	0.966302	1.02584	1.56539
0.894981	0.563175	0.718629	0.723594	0.632881	0.802277		1.24499	0.716732	1.68482	1.04582	1.44542	1.00169		1.30302	1.01568	0.941171	0.863121	0.943699	1.0719
0.55591	0.604499	0.363895	0.286154	0.386676	0.384489		1.11537	1.05032	0.672062	0.736694	0.92856	1.08654		0.123808	0.65169	0.620688	0.261781	0.676123	1.16825
0.324347	0.47129	0.580869	0.994259	1.18311	1.28094		1.35073	1.32736	1.18037	1.54882	1.49449	1.49533		1.12706	0.83359	0.838648	1.46472	1.29667	1.2367
0.546275	0.84251	1.75144	1.70105	1.30025	0.523533		1.5471	1.54679	1.32017	1.25972	1.46775	1.47519		0.945198	1.16969	0.954382	0.735369	1.0012	1.10911
0.704117	0.504483	0.70878	0.63052	0.68795	0.540313		1.42383	1.13635	1.48118	1.09899	1.62734	1.48192		0.476661	0.465013	0.404016	0.436914	0.469577	0.558941
1.02429	1.79814	1.77593	1.79814	1.67975	1.76752		1.34225	1.61575	1.53604	1.61575	1.64461	1.17121		1.38393	2.03467	1.69666	2.03467	1.48638	1.85365
1.52565	1.1113	1.55498	1.53715	1.31793	1.62769		1.02047	1.01751	0.985705	1.36106	0.954113	1.39686		1.25493	1.54198	1.24785	1.30423	1.22351	1.41753
0.965409	0.648593	0.512189	0.640449	0.681664	0.709951		1.5681	1.5001	1.6352	1.67558	1.91649	1.65216		1.40067	1.84352	1.36483	1.48889	1.25672	1.30454
1.62683	0.996077	1.61317	1.8924	1.55557	1.64016		0.867507	0.887455	0.262399	0.938627	1.14157	0.616943		1.26344	1.28404	1.24598	1.46009	1.35775	1.27232
1.53986	1.42925	1.52918	1.48051	1.53665	1.51464		0.680057	0.660853	0.62204	0.522308	0.626215	0.599107		1.30363	1.16793	1.29618	1.49117	1.06902	1.25766
1.69351	1.11962	1.23926	1.02444	1.06894	1.26467		0.958882	1.14344	1.12156	0.354066	0.563953	1.17937		1.76547	1.33376	1.71259	1.06479	1.26249	1.47383
0.873501	0.939595	0.726172	0.702638	0.702638	0.912036		0.348729	0.883808	0.418643	0.981591	0.981591	0.450821		0.885707	0.947519	0.839429	0.67695	0.67695	0.7529
0.679487	0.602879	0.520016	0.701626	0.839254	0.427839		1.08015	1.13086	1.00993	1.70761	0.980991	1.19076		1.33574	0.842941	1.12858	1.21617	1.22433	0.977588
0.584515	0.497594	0.831919	0.578974	0.829084	0.375417		0.811336	0.161088	0.828365	0.226965	0.578905	0.486097		1.96839	1.23514	1.29367	1.48349	1.47411	1.55606
0.579907	0.56309	0.638549	0.574361	0.243475	0.301372		1.0159	0.687931	1.41846	1.12789	1.13811	1.22425		0.664722	0.674762	1.12905	1.53514	1.14681	0.737218
1.52132	1.89847	1.50618	0.662599	1.37986	1.57976		0.603037	0.844339	0.575948	1.06088	0.888463	1.05454		1.47993	1.64901	1.47835	1.21056	1.3641	1.61379
1.00736	1.01647	1.01355	1.03159	0.991461	1.03875		1.11851	1.10558	1.09698	1.07415	1.05053	1.1122		1.18991	1.21832	1.19441	1.19308	1.17662	1.21807
0.503193	0.504645	0.503817	0.509699	0.423336	0.524081		0.346143	0.349174	0.407539	0.423057	0.403629	0.332573		0.362735	0.396709	0.319465	0.413716	0.314626	0.35731
Long LyE
Sag							Fro							Hor
WLLLP	WLL	WLP	WM	WN	WTP		WLLLP	WLL	WLP	WM	WN	WTP		WLLLP	WLL	WLP	WM	WN	WTP
0.016464	0.00165808	0.000887781	0.00010101	0.000876746	0.0156358		0.0381825	0.00193724	0.00646463	0.00122558	0.00539629	0.0111276		0.0106124	0.000272125	0.00715614	0.00195482	0.000138407	0.0108366
0.00119467	0.00390823	0.000395273	0.00079745	0.0096675	0.00434164		0.0100941	0.00159518	0.0197513	0.015048	0.0176651	0.017332		0.00356289	0.00661233	0.00719725	0.00542024	0.0125981	0.0110759
0.00565334	0.00286062	0.00925583	0.0150884	0.00841992	0.00760467		0.0104463	0.00707627	0.00265243	0.0236781	0.00576151	0.00781552		0.00246269	0.00960123	0.00301707	0.00299302	2.56145e-05	0.00477605
0.0136088	0.0139144	0.00683767	0.00103853	0.00893181	0.00051563		0.00311516	0.00920145	0.01948	0.0147655	0.010699	0.00383322		0.0065427	0.00375208	0.0017717	0.011111	0.0106279	0.00297718
0.0241147	0.00317113	0.00786716	0.000514966	0.0163051	0.0185452		0.00776825	0.0153908	0.00179609	0.000963634	0.00564588	0.0091252		0.00545834	0.00440535	0.00898226	0.0128301	0.00441563	0.00282116
0.00379468	0.00362713	0.00412529	0.0131747	0.00325529	0.00566127		0.00916958	0.00238652	0.00830455	0.0124034	0.00163098	0.00580057		0.0079982	0.0073778	0.00130628	0.00230139	0.00598209	0.00064648
0.00122985	0.00110106	0.00448553	0.0069107	0.00233162	0.00124436		0.0042613	0.00307979	0.0114976	0.00709047	0.00396687	0.00615687		0.00383893	0.00831867	0.00743238	0.00882979	0.00441628	0.00110872
0.0161992	0.0157904	0.0161992	0.00606304	0.0283341	0.0179333		0.0114476	0.0232334	0.0114476	0.00192956	0.00414072	0.00175513		0.0148549	0.00410938	0.0148549	0.00624214	0.00772689	0.0173783
0.0178597	0.00122997	0.0178597	0.000691986	0.000634166	0.0130726		0.00645956	0.00180577	0.00645956	0.00224248	0.0193135	0.0173958		0.0093149	0.00759654	0.0093149	0.00806945	0.000675064	0.00602289
0.00104161	0.0156869	0.00700018	0.00635988	0.00762922	0.00415009		0.00416637	0.0188953	0.00586947	0.00937847	0.00637326	0.00328102		0.00118121	0.000498043	0.00274071	0.000631461	0.000711977	0.0010007
0.00277797	0.0107736	0.00626079	0.0253282	0.0212905	0.00896449		0.00171424	0.0144837	0.00158785	0.027881	0.0123582	0.00480968		0.00454696	0.00452496	0.00033915	0.00775255	0.014382	0.00756007
0.00826616	0.0229015	0.00338337	0.00928544	0.0040007	0.000734801		0.00988396	0.0127429	0.00778997	0.006163	0.00697569	0.00461859		0.00658954	0.00701158	0.005423	0.000595007	0.00287294	0.0053299
0.000144707	0.00105939	0.00398206	0.00370615	0.00803852	0.0020859		0.00152769	0.00052381	0.00150473	0.00709916	0.00186147	0.00161288		0.00199556	0.00237179	0.00861377	0.00388695	0.00473682	0.0051029
0.0146442	0.0126961	0.0038365	0.00311676	0.0127586	0.00701036		0.00399188	0.00323418	0.00156655	0.0016869	0.0099693	0.00125871		0.00448991	0.00498817	0.00198462	0.00444178	0.0117038	0.00441776
0.0190829	0.00706771	0.00135597	0.0139164	0.007948	0.0307849		0.0021293	0.00490993	0.00621593	0.00105941	0.00194023	0.00726812		0.00352517	0.000625233	0.00536142	0.00393934	0.00246944	0.00822185
0.00921423	0.00175255	0.0161992	0.00734042	0.0084947	0.00202095		0.0184436	0.0057258	0.014559	0.0094825	0.00986604	0.00287911		0.0021917	0.00510247	0.0142055	0.000549847	0.000182268	0.0063442
0.00247258	0.00358299	0.0132042	0.015537	0.0103894	8.6686e-05		0.00521909	0.00354745	0.00786826	0.00776183	0.0032956	0.0030267		0.00361678	0.010349	0.00406856	0.00783475	0.00650208	0.00108551
0.0264674	0.0103898	0.000833929	0.0126491	0.00176357	0.00287948		0.00776507	0.00552237	0.000646374	0.00241509	0.00326946	0.00299392		0.00507282	0.00453527	0.0092744	0.00758977	0.0026075	0.0044239
0.00287265	0.012979	0.0147357	0.0125105	0.012979	0.0173499		0.00591148	0.00815375	0.00628122	0.00762618	0.00815375	0.0120452		0.00900851	0.0176548	0.00654834	0.0106593	0.0106593	0.0109358
0.00022375	0.000872281	0.000862279	0.00200205	0.00139018	0.012491		0.000768246	0.005132	0.00059491	0.000533905	0.00110753	0.00842525		0.00242259	0.00328468	0.00144142	0.00675363	0.00118325	0.00734043
8.80949e-05	0.00342926	0.0138551	0.00716639	0.00704259	0.0077247		0.00251949	0.0101262	0.0206955	0.00302368	0.00391394	0.00865409		0.00896038	0.00477051	0.00442875	0.00464839	0.00441339	0.00223944
0.0157915	0.0191233	0.0140563	0.00385652	0.00237485	0.00510026		0.00989741	0.00624395	0.00130248	0.000180535	0.00542035	0.00239239		0.00597384	0.00355862	0.00940199	0.00787221	0.00196966	0.00343042
0.00756406	0.00359956	0.0155448	0.00723476	0.00678368	0.0127532		0.00255469	0.00320134	0.0086878	0.00570468	0.00701059	0.0119115		0.000881698	0.00316523	0.000497841	0.000443091	0.00840777	0.000812249
0.0148469	0.0148766	0.00817834	0.00826353	0.00773196	0.00260537		0.00189885	0.0140017	0.0168057	0.0226718	0.0102103	0.00472422		0.00802965	0.00167679	0.00670653	0.00687452	0.00264442	0.00534956
0.00699429	0.00876034	0.00954284	0.00675719	0.00675719	0.0139515		0.00277584	0.0100427	0.00545976	0.00916646	0.00916646	0.00898436		0.00440621	0.0117679	0.0064396	0.0117679	0.00811956	0.01158
0.00188764	0.00653221	0.00573103	0.0126538	0.00423386	0.00813378		0.00757819	0.00749948	0.00330619	0.00884574	0.00776401	0.00715401		0.00622637	0.00557866	0.00263495	0.00182871	0.00387909	0.00684884
0.00646807	0.0197425	0.0190417	0.00167351	0.004293	0.0212503		0.00768123	0.00326116	0.00787641	0.00681615	0.00564625	0.0110826		0.0069408	4.78052e-05	0.00380311	0.00251874	0.00580051	0.011069
0.00585038	0.0107764	0.0155765	0.00859756	0.00463996	0.00277574		0.0211529	0.0131254	0.0167128	0.0104002	0.0122431	0.013855		0.00737296	0.0104271	0.0119264	0.00368861	0.00120291	0.0072758
0.0116802	0.00841719	0.00645883	0.0362774	0.00789516	0.00813582		0.00625045	0.00881329	0.00489394	0.00184073	0.0121848	0.00234821		0.00228146	0.0159548	0.00205042	0.00199475	0.00787844	0.000140315
0.00891373	0.00835449	0.00853631	0.00857288	0.00783417	0.00881185		0.00775084	0.00775493	0.00786478	0.00789945	0.00734311	0.00702302		0.00552966	0.00585996	0.00582494	0.00538011	0.00513563	0.00579834
0.0075873	0.00646645	0.00584596	0.00789076	0.00612006	0.00743971		0.00756143	0.00563898	0.0061262	0.00721824	0.00452539	0.00455873		0.00318053	0.00435055	0.00392855	0.00360886	0.00408041	0.00414642

## Sheet: LyE Ankle
Short LyE
Sag							Fro							Hor
WLLLP	WLL	WLP	WM	WN	WTP		WLLLP	WLL	WLP	WM	WN	WTP		WLLLP	WLL	WLP	WM	WN	WTP
1.28738	1.00511	1.64113	1.29198	1.03454	1.19991		0.905019	1.24308	1.21015	1.30088	1.36886	0.948413		1.37562	0.906905	1.22526	1.30603	0.910546	1.23478
1.00577	0.818361	0.949657	1.18117	0.953706	0.905972		1.41933	1.56949	1.38719	1.13232	0.313962	1.10517		0.314344	1.56808	1.3868	1.12973	1.41714	1.10282
1.1573	1.22687	1.09842	1.24444	1.55956	1.47597		1.14808	1.15313	1.16711	1.28955	1.42402	1.30987		1.42582	1.15407	1.16845	1.29093	1.89324	1.17728
1.28689	1.29587	1.58121	1.53515	1.5542	1.16784		1.40053	1.23195	1.21177	1.22959	1.09077	1.4826		1.23516	0.934063	0.712817	0.714695	0.867644	0.657911
1.0669	0.929104	1.05392	0.826552	1.11507	1.23713		1.25945	1.97906	1.22407	1.02871	1.61216	1.33079		1.62652	1.32778	1.24036	1.03176	0.9934	1.68456
1.14676	1.16515	1.49409	1.01577	1.52548	0.745522		1.63704	1.33611	1.66266	2.04805	1.36968	1.47095		1.23801	1.33914	1.67313	2.05069	1.64183	1.48336
1.0849	1.13837	1.45197	1.35854	1.36736	1.59214		1.55489	1.42335	0.538659	1.87495	1.22196	1.26235		1.22388	1.43852	0.48209	1.46209	1.57301	1.27249
1.31042	1.05363	1.31042	1.15811	1.23697	1.00064		1.29689	1.26569	1.4602	1.05487	1.4602	0.673351		1.4691	1.26753	1.4691	0.970262	0.938736	0.559362
0.505802	0.520824	0.505802	0.856978	1.42551	1.00124		0.811304	1.61183	1.64154	1.50372	1.64154	1.4063		1.5324	1.42765	1.5324	1.18376	1.54807	1.40725
1.26309	0.761857	1.63142	0.734818	1.3031	0.729344		0.965554	0.682643	0.619144	0.860802	0.634611	0.934513		0.63004	0.675747	0.662594	0.85782	0.886001	0.634196
0.947266	1.11423	1.5328	1.19864	1.07863	1.20833		1.01416	1.11625	0.595419	1.43425	1.70624	0.992362		1.33122	1.12213	0.597728	1.43834	1.0155	0.995104
1.48291	1.34776	1.59819	1.84683	1.54384	1.10955		1.27507	1.07873	1.54713	1.11435	0.667034	1.34831		1.49946	1.42344	1.00763	1.23846	1.16346	1.62801
1.12425	1.25542	1.02744	0.815797	0.996201	1.30111		1.75631	1.3907	1.16808	1.25747	1.46832	1.41365		1.46673	1.26282	1.16737	1.2543	1.26675	1.41387
0.722975	0.686784	0.955788	0.592301	0.248218	0.687328		1.54412	1.12007	0.672015	0.595807	0.897191	1.1093		0.65332	0.855309	1.69536	1.37766	1.49895	1.08165
1.50527	1.87387	1.42275	1.71538	1.67678	1.70938		1.95508	1.48194	1.26129	1.32751	1.40043	1.53418		1.40935	1.48211	1.28261	1.32854	1.96671	1.30616
1.41797	1.44772	1.16606	1.15551	1.74996	1.3062		1.05021	1.26978	1.37625	1.10054	1.61127	1.35891		1.28145	1.26256	1.38875	1.10081	1.27812	1.34259
0.895353	0.807352	0.896782	1.10698	1.25242	0.921385		1.27396	0.969665	1.09215	1.11111	0.93547	0.777357		0.933691	0.850799	1.09382	1.11022	1.27586	1.07109
1.4451	1.01366	1.29684	0.865541	0.962891	1.25278		1.01586	1.01902	1.35494	1.2691	1.21385	1.66864		1.22972	1.04187	1.39445	1.39776	0.637106	0.984977
1.04119	1.70411	1.52603	1.70411	1.95089	1.62151		1.07145	1.08988	1.70738	1.08988	1.21083	1.8483		2.21019	2.07015	1.54115	2.07015	2.05442	1.86014
1.06254	1.45252	1.05709	1.43195	1.18886	1.4627		1.5082	1.35144	1.31547	1.1919	1.4508	1.31846		1.41643	0.937742	1.40917	1.38944	1.14153	1.41213
1.01268	0.998492	0.88563	1.44387	0.212624	1.10486		1.52623	1.36158	1.33185	1.17327	1.46863	1.33427		1.52596	1.63545	1.38508	1.58523	1.60229	1.64201
0.933796	0.914572	0.916938	0.815929	0.941343	1.14233		1.35568	1.38346	1.5499	1.64102	1.55265	1.10865		1.55429	1.39212	1.55121	1.64284	1.36569	1.11097
1.09059	0.874092	0.820998	1.1515	1.23328	0.97729		1.40039	1.45984	1.60234	1.60717	1.65721	1.25753		1.36118	1.31569	1.27317	1.17937	0.97725	1.18994
0.773937	1.00504	1.06812	0.359405	0.777561	0.894422		0.715108	0.67151	1.22405	0.951798	1.62742	1.09725		1.62466	0.66959	1.22183	0.954107	1.02979	1.09904
0.967634	0.976759	1.18315	1.18633	1.18633	1.54458		1.29669	1.30005	1.57397	1.42594	1.69858	1.24396		1.04039	0.848131	0.808306	0.847951	0.847951	1.01039
0.789084	1.103	1.1449	1.05248	0.778003	0.503363		1.28423	1.30421	1.61433	1.44592	1.73584	1.24346		0.64901	0.660343	0.732587	1.03245	0.563162	0.691061
1.36997	0.96327	0.861425	0.757929	1.03922	0.940408		1.16019	1.22168	1.58443	1.43947	1.46462	1.19504		1.52068	1.33422	1.34946	1.57107	1.6205	1.60627
1.22332	1.01583	1.01271	1.58293	0.570753	1.0528		1.90096	1.50249	1.1194	1.2433	1.16583	1.95954		1.20828	1.59381	1.48243	1.30417	1.59547	2.04622
1.05844	1.15977	1.44838	1.41446	1.38474	0.633817		0.906928	0.778869	1.46858	0.756503	0.87719	1.04599		1.06699	1.11048	1.64698	0.744568	0.89109	0.758979
1.10274	1.09067	1.19104	1.15177	1.16717	1.11827		1.28996	1.25405	1.28557	1.25861	1.30852	1.26826		1.27772	1.20373	1.22697	1.26087	1.25728	1.22292
0.238969	0.288779	0.296067	0.355934	0.405507	0.30941		0.310069	0.276476	0.328597	0.306367	0.361619	0.283292		0.375035	0.331132	0.338085	0.328201	0.39175	0.369749
Long LyE
Sag							Fro							Hor
WLLLP	WLL	WLP	WM	WN	WTP		WLLLP	WLL	WLP	WM	WN	WTP		WLLLP	WLL	WLP	WM	WN	WTP
0.0107796	0.0131428	0.00198038	0.00228455	0.00714057	0.00502179		0.0157533	0.00313221	0.00546503	0.0242412	0.00492377	0.0210034		0.0178938	0.00461133	0.00847084	0.0258751	0.00430334	0.0185704
0.00267897	0.00231516	6.25779e-05	0.00087108	0.00648525	0.00505406		0.00045761	0.00376332	0.000602242	0.00132001	0.00358909	0.00362153		0.000437638	0.00346658	0.000611442	0.000507383	0.0134092	0.00376666
0.00732011	0.00162258	0.00561362	0.0028017	0.000220753	0.00727979		0.00298821	0.00876845	0.00945819	0.00206194	0.00833897	0.0135041		0.0129988	0.00893092	0.00902171	0.0018896	0.00906472	0.0131331
0.00600505	0.00857918	0.00179094	0.00120921	0.0171618	0.000613764		0.00696796	0.0108576	0.00916831	-0.0133049	0.0123658	0.00521033		0.00268729	0.0105418	0.000873614	0.00234007	0.000501739	0.00284849
0.0180441	0.0181977	0.000749918	0.00560765	0.00548398	0.00653744		0.00321406	0.0110224	0.00600926	0.00874998	0.000923399	0.0042658		0.00277357	0.0151671	0.00555976	0.0107508	0.00457047	0.00290813
0.0047154	0.00662759	0.00252726	0.00287159	0.00048049	0.0178663		0.0140817	0.00190824	0.003041	0.00468534	0.00934212	0.00188919		0.0147364	0.00160812	0.00349987	0.00441053	0.00940538	0.0023104
0.00306499	0.000130782	0.00680681	0.00218993	0.00424999	0.000211032		0.00534521	0.00490477	0.000504431	0.00268073	0.0034706	1.07447e-05		0.00586262	0.00476622	0.000265094	0.00556932	0.002647	0.000295337
0.00943843	0.0124118	0.00943843	0.0020827	0.00606419	0.00800742		0.00975331	0.0149879	0.00975331	0.00456629	0.0059544	0.00933052		0.00980086	0.015292	0.00980086	0.0047965	0.00701547	0.0116082
0.010401	0.00413046	0.010401	0.000959487	0.00252498	0.000659874		0.0124135	0.00775465	0.0124135	0.0150031	0.00181541	0.00776724		0.00332518	0.0026262	0.00332518	0.00187005	0.0036467	0.00496634
0.00826151	0.0153051	0.0054115	0.00591168	0.00336079	0.000230292		0.0003933	0.0027235	0.0054685	0.00550966	0.00964855	0.00461169		0.000105852	0.00260966	0.00604407	0.00561002	0.00852714	0.00467545
0.000233157	0.00991799	0.00704017	0.0267464	0.00920087	0.00572575		0.000362152	0.0132498	0.00271309	0.0105112	0.00196933	0.00278494		0.00103862	0.0132569	0.00274386	0.0105268	0.00204329	0.00273405
0.00150945	0.00365478	0.00120801	0.00162743	0.00257246	0.00203825		0.0180978	0.0105132	0.0128878	0.0106373	0.0208247	0.00279729		0.00254234	0.00878584	0.000166603	0.0074034	0.00755706	0.00198704
0.00376124	0.00375501	0.00894018	0.0038356	0.00713419	0.00692285		0.000613074	0.00504219	0.00827025	0.00398723	0.0004599	0.00136545		0.000436637	0.00420512	0.00854428	0.00408268	0.000487168	0.00152366
0.00252035	0.000482983	0.000204399	0.00945122	0.00858864	0.00940684		0.00767564	0.00326217	0.00160938	0.00282303	0.00124355	0.00116476		0.00609056	0.00382037	0.00301039	0.00529708	0.00365204	0.0020942
0.00603256	0.00303252	0.0091702	0.0118666	0.00163488	0.00934678		0.00269386	0.0121799	0.00890953	0.0018671	0.00415441	0.00135594		0.00191423	0.0117068	0.00881181	0.00238703	0.00340029	0.000350079
0.00548676	0.00675671	0.0198312	0.00690323	0.00407254	0.00091328		0.0023646	0.00290168	0.00190941	0.00110509	0.00407056	0.0045637		0.00256052	0.00224683	0.00759672	0.000200119	0.00511971	0.00118678
0.000889414	0.00411162	0.0067834	0.0150254	0.00083684	0.00346785		0.010119	0.00621931	0.00458941	0.00407926	0.0118144	0.0102011		0.0100164	0.00553357	0.00454398	0.00403843	0.00183606	0.0104388
0.00918601	0.013349	0.0152525	0.0201115	0.0072375	0.00123363		0.00501246	0.00711831	0.00847223	0.0065012	0.000224829	0.00014989		0.00430793	0.0020399	0.00829492	0.00831195	0.003961	0.000359803
0.00702699	0.00966965	0.00382704	0.0105798	0.00966965	0.0121113		0.0116222	0.000286447	0.00399889	0.00428645	0.004822	0.00744132		0.0117933	0.000795679	0.00307583	0.000795679	0.00663555	0.0072048
0.00532369	0.00551502	0.00021812	0.00260126	0.00139875	0.00877001		0.00585188	0.00472979	0.00750003	0.00338732	0.00405644	0.00112197		0.00428189	0.00494145	0.00248906	0.00683746	0.00733458	0.00441732
0.0040547	0.00733985	0.00358185	0.00443637	0.00859751	0.00406927		0.0057006	0.004547	0.00759612	0.00321915	0.00383073	0.00471343		0.00209342	0.0034966	0.00195485	0.00561932	0.00727637	0.00182471
0.011357	0.00362302	0.0107092	0.0022013	0.00565723	0.000808752		0.00143366	0.00118844	0.00383492	0.00326249	0.00700764	0.00700462		0.00153096	0.00065851	0.0037911	0.00319283	0.00688234	0.00698714
0.00446375	0.00717581	0.0150996	0.000966097	0.00865926	0.0132922		0.00520794	0.00125893	0.00617605	0.0034967	0.0058359	0.00495647		0.00326097	0.000218655	0.00316692	0.000504794	0.00173483	3.79553e-05
0.0147414	0.0037154	0.00327117	0.00895504	0.0076737	0.00417514		0.00659112	0.00335176	0.00134823	0.00705777	0.00972767	0.00848753		0.00647161	0.00333814	0.00128443	0.00745324	0.0130091	0.00867175
0.00427536	0.000337738	0.0068998	0.00775414	0.00775414	0.00781619		0.00497993	0.0053362	0.00417544	0.00202304	0.00580856	0.00412875		0.00746248	0.0118417	0.0078562	0.00518365	0.00518365	0.0131674
0.00606427	0.00452824	0.0059338	0.00449387	0.00711292	0.00588491		0.0013059	0.00372675	0.00912014	0.00523081	0.00349728	0.00921447		0.00221313	0.00273622	0.00851169	0.00161735	0.00435245	0.00888349
0.00751982	0.00722535	0.00911394	0.00655018	0.00174251	0.00908633		0.00358606	0.00131579	0.00595553	0.00587876	0.00520881	0.00565867		0.0060205	0.00494256	0.0111239	0.00601985	0.00149319	0.0149034
0.00150178	0.00847441	0.011127	0.00283969	0.00686608	0.00492096		0.0104841	0.00863122	0.00454534	0.00485506	0.00831513	0.00469855		0.00851718	0.0094721	0.0168097	0.00298033	0.00808294	0.00607486
0.0058004	0.00408412	0.00458811	0.00520838	0.00112156	0.00470421		0.00806191	0.00734287	0.00800551	0.00292016	0.0082877	0.00274831		0.00586348	0.00229184	0.0082462	0.00140872	0.00871005	0.00212818
0.00629163	0.00652456	0.00646835	0.00617045	0.00554152	0.00573021		0.0063149	0.00593189	0.00598279	0.00491871	0.00591488	0.00537144		0.00548408	0.00572237	0.00549982	0.00508552	0.00558079	0.00551924
0.00409784	0.00460512	0.00494179	0.00603371	0.00371085	0.004281		0.00482554	0.00395435	0.00336054	0.0058954	0.00436246	0.00443664		0.00457123	0.00445437	0.00392976	0.00491309	0.00338294	0.00498129

## Sheet: LyE EMG
Short LyE
WLL-LP							WLL							WLP							WM							WN							WTP
RF	VM	GA	TA	BF	GM		RF	VM	GA	TA	BF	GM		RF	VM	GA	TA	BF	GM		RF	VM	GA	TA	BF	GM		RF	VM	GA	TA	BF	GM		RF	VM	GA	TA	BF	GM
0.433835	0.732568	0.843528	0.630018	0.828484	0.620016		0.762749	0.281177	1.19372	0.846533	0.19927	0.38792		1.11088	1.11072	1.15278	0.987713	1.01813	1.15421		1.05952	1.15469	1.15506	1.12499	1.28586	1.10199		0.3579	0.518353	0.558284	0.727262	0.239087	0.978046		0.669825	0.63672	0.639911	0.180411	0.470813	0.504947
0.77303	1.03242	1.30605	0.956276	1.08415	0.923374		1.18996	1.01373	1.03483	0.990552	1.2367	1.57572		1.21815	1.04259	0.943245	0.929891	1.46741	0.947382		1.19751	1.07223	1.10815	1.00855	1.04586	1.2011		0.257818	0.957022	0.855078	1.15805	1.27783	0.828846		0.795129	1.04943	0.849773	1.2237	0.849647	1.4874
0.935087	0.793775	0.725576	1.21643	0.71076	1.0233		0.603907	0.781523	0.721422	0.976644	0.711227	0.13455		0.287317	0.10097	0.617378	0.280162	0.252017	0.262831		1.13309	0.881842	0.930385	0.893767	0.766	0.806393		1.01352	0.304994	0.188405	0.784416	0.172184	1.07239		0.806188	0.854451	0.810514	0.933567	0.741371	0.938848
1.53237	1.10025	0.940001	1.19569	0.868948	1.06113		0.90954	1.34046	1.19597	1.27715	1.02516	1.21525		0.85119	1.01413	0.798468	0.654127	0.714059	0.455854		1.07136	1.04606	1.05011	1.01112	1.03661	1.01374		0.958514	1.15048	0.788842	0.64361	0.698261	1.20876		0.78968	0.7149	0.61737	1.02237	1.07905	0.674201
0.788441	1.22983	1.10236	0.74316	0.891439	0.832749		0.854486	1.05572	0.660791	0.224911	0.914045	1.00916		0.255906	0.16014	0.126326	0.33889	0.324975	0.332648		1.04254	0.925571	1.06074	1.14074	1.09157	1.02768		0.23235	0.325246	0.371423	0.336406	0.244977	0.133186		0.726029	0.7149	0.473818	0.801118	0.759064	0.69202
1.36791	1.10176	1.08854	1.46642	1.50866	1.59567		0.822956	0.780548	0.123535	0.682406	0.384535	0.686458		0.863884	0.453619	0.660203	0.497185	0.707726	1.1534		0.727385	0.961131	0.987141	0.707938	1.29153	0.707559		1.29552	0.548122	1.28925	0.626116	0.973505	1.17466		0.859441	0.724405	0.505115	0.399619	0.255052	0.415478
0.404647	0.455645	0.726647	1.08647	0.164241	0.984291		0.742766	0.400963	0.737157	0.432559	0.621982	0.779923		1.13395	1.18669	1.23877	1.02194	1.09614	1.26668		1.08905	0.8228	0.536081	1.17189	0.893812	0.57083		1.27945	1.1157	1.16127	0.963509	0.993893	1.2351		0.551846	1.64396	0.979524	1.38445	1.33119	0.938546
0.0604947	1.34929	0.0604947	0.262845	0.809989	0.639597		0.134047	1.10172	0.134047	0.340327	1.06292	0.275683		0.238943	1.45303	0.238943	0.638583	1.19624	0.66017		0.70163	0.824917	1.00163	0.975838	1.00782	0.991927		0.857025	1.47706	0.857025	1.30442	0.594594	1.2622		0.728277	1.08186	0.728277	0.172763	1.27316	0.585228
1.00736	1.04595	1.00736	0.258625	1.12899	1.1275		0.804408	0.365598	0.804408	0.661311	1.30221	0.410948		0.963324	0.913374	0.963324	0.975959	0.928856	1.16256		1.18002	1.01413	1.18002	1.22757	1.08874	1.0231		0.786575	0.968019	0.786575	0.872044	0.78367	1.08278		1.08945	0.816338	1.28945	1.01892	0.53375	0.850761
0.34598	0.127393	0.334893	0.69068	0.21062	0.0896648		0.839924	0.548994	0.974821	0.352893	0.172717	0.637343		0.846395	1.079	0.771138	0.456251	0.878246	0.861838		1.02619	1.04933	1.06554	1.04318	0.848855	1.12419		0.0984306	0.0802797	1.3127	1.33572	1.17269	0.91399		0.623171	0.943818	0.61737	0.761906	0.602509	0.733907
0.612971	0.652318	0.87701	0.627836	0.765123	1.28994		0.986144	0.919124	0.613616	0.791558	1.03539	0.86506		0.456868	0.215396	0.665333	0.166438	0.149001	0.778756		1.05997	0.948847	1.06555	1.15783	1.06202	1.24592		0.435249	0.190554	0.703703	0.517243	0.919931	0.886917		1.00788	0.74814	1.20276	1.10297	1.06989	1.0531
1.36866	1.07367	0.661963	0.810553	1.26818	1.5279		0.660636	1.11671	1.18502	1.18707	1.20681	1.09206		0.187538	0.533708	0.184726	0.811702	1.39233	0.521929		0.710111	0.721728	1.19034	0.756118	0.766449	1.27827		1.05566	0.948888	1.15162	1.01627	1.00147	1.02722		0.816501	0.727719	0.733642	0.79774	1.19609	0.626484
0.985309	0.785081	1.24675	1.30148	0.852775	1.22086		1.47618	1.42079	1.65582	1.35323	1.44328	1.38049		1.04426	0.184064	1.53824	0.867497	1.40399	0.520027		0.647216	1.07176	1.02546	0.607735	0.970148	1.18419		1.32571	1.29418	0.931854	1.60153	0.974326	1.11343		1.13739	0.646026	1.18442	0.608987	0.718489	0.929459
1.44408	1.04977	1.37986	1.5281	0.583432	0.639752		1.52835	0.597205	0.840671	1.59285	1.46136	0.846845		1.003	1.00414	1.20239	0.854934	0.864007	1.09673		1.03186	0.870935	1.09884	1.0701	1.14227	1.00434		0.626071	0.640512	0.915573	0.831954	1.7882	0.855133		1.10164	1.29222	1.4725	1.0797	1.50179	1.49625
1.63408	1.05772	1.1165	1.09007	1.28354	1.95988		1.43207	1.32576	1.589	0.931996	0.890486	1.16562		1.11825	1.04889	0.902015	0.821532	1.34441	0.793472		0.818867	0.980117	1.09557	1.1025	0.868054	1.44767		1.0645	0.906474	1.04195	0.959001	0.827776	0.835904		0.866882	0.647247	0.665138	0.97911	0.243593	1.33096
0.214129	1.00661	1.19846	1.4058	1.10352	1.18741		0.145086	0.532607	0.433954	0.630657	0.18611	0.606907		0.742748	1.20556	1.16613	1.30314	1.07515	1.30308		0.99973	0.969801	0.823085	0.515852	0.406601	0.781788		0.972866	1.05537	1.68854	0.75562	1.59452	1.67206		1.16776	1.24882	1.11687	1.06293	1.40284	0.898009
0.7372	0.823005	0.869318	1.14197	0.652174	0.772246		0.844379	0.778744	0.987919	1.40436	0.945985	1.26657		0.965005	0.801896	1.01906	0.604148	1.08672	0.645043		0.945863	1.07161	1.2542	0.73354	1.20056	1.38909		1.04331	1.04393	1.12155	1.0604	1.06231	1.0922		0.849688	1.20032	1.25027	1.17444	0.806575	1.00618
1.13146	0.633978	0.802059	0.835114	0.854823	0.91784		0.746051	0.777592	1.39138	0.799876	0.93017	1.31545		0.81079	0.866503	0.144752	1.31989	0.80743	0.907989		0.463406	0.653251	0.495008	0.405676	0.86433	1.0703		0.930514	0.938131	0.997777	0.973586	0.975634	0.907743		0.898952	0.508543	0.28222	0.578073	0.89305	0.621837
1.13954	0.729975	0.992463	0.729975	0.663199	1.57799		0.992316	1.16239	0.957818	1.16239	1.14692	1.58809		0.78331	0.442479	0.719016	0.742479	0.373617	0.709598		1.07877	0.809953	0.624175	1.10995	1.08569	1.07841		0.686925	0.785106	0.434723	0.785106	0.779747	1.57648		0.91859	1.25498	0.869208	1.25498	1.27924	1.5891
1.49236	0.981438	1.2503	1.09904	0.936482	1.04993		1.51812	0.930774	1.03674	0.664329	0.640044	0.872301		0.67475	1.12554	1.03026	0.944261	0.631501	0.99966		1.0678	0.823381	0.824903	1.06878	0.880881	1.01888		0.918344	0.751259	0.726373	1.03456	-0.110756	1.22352		1.07172	1.07753	1.26102	1.19598	1.09038	1.39343
0.871759	0.86387	0.994043	0.978405	0.866186	0.878091		0.72163	0.791233	1.35983	1.16014	0.79237	1.09306		0.780164	0.659741	0.526951	0.76407	0.257416	0.791092		1.01264	0.849007	1.08326	0.872557	0.75355	0.701084		0.458691	0.666274	0.618672	0.377649	0.349615	0.131736		0.968449	1.47529	1.0947	1.0411	0.670002	0.929885
0.386134	0.606233	0.50798	0.556834	0.516825	0.188594		0.78488	0.201828	0.692441	1.05997	0.893335	1.49791		1.63947	0.886045	1.63238	0.946028	0.89479	1.66151		1.00731	0.938981	1.2275	0.960712	1.01851	0.959622		1.16602	1.28248	1.161	1.17029	1.1607	0.925		0.711121	0.804817	0.585074	0.86157	0.299311	0.764155
0.42303	0.780008	0.533149	0.749889	1.10651	0.713019		0.812575	0.963417	0.991526	0.893093	0.704796	0.800929		1.04013	0.7692	0.973906	1.17663	1.18984	0.714861		1.07968	0.981233	0.991999	0.907728	1.02395	1.04376		0.647648	0.958576	0.542053	0.535878	0.84655	0.794111		1.05288	1.09621	0.570027	0.814029	0.727038	0.477963
1.37238	1.00268	0.991504	0.788304	0.724661	0.863917		0.865176	0.689334	0.547891	0.706567	0.896863	0.136593		1.16612	1.15914	1.24121	1.19684	1.01162	0.851399		1.02587	0.95313	1.0155	1.17958	1.02255	1.02702		1.02827	1.06633	0.940521	1.70678	1.46581	0.78232		1.0137	0.981176	1.07004	0.783949	1.33886	1.44164
1.24111	0.86499	0.974271	1.01254	1.41254	1.39902		0.73803	0.289359	0.948261	0.594212	0.594212	1.16029		0.631664	0.468762	0.612351	0.14842	0.14842	0.655381		0.640911	0.601712	0.669979	0.680719	0.680719	0.774442		0.732435	0.534436	1.09233	0.534041	0.534041	0.584804		0.803406	1.02356	1.16127	1.17871	1.17871	0.884111
0.619135	0.794976	0.739794	1.13847	0.569597	0.330979		1.35459	1.14931	1.14202	0.685775	0.662862	1.95827		0.871347	0.894482	0.97134	1.01096	0.75561	0.87284		0.796832	0.758405	0.903743	0.880062	1.02023	1.05336		0.652023	1.02992	0.663928	0.505609	1.0899	1.13371		0.40756	0.657484	0.51587	0.128841	0.342699	0.140637
0.0973063	0.189105	1.00494	0.148526	0.847875	0.321701		0.399474	0.844692	0.63236	0.712144	0.555206	0.769057		0.826106	1.03951	1.17032	1.22283	1.25613	1.02763		0.459282	0.342208	0.356365	0.514014	0.611081	0.332772		0.751834	0.700258	0.642884	0.287385	0.151659	0.543788		0.768298	1.13169	0.783603	1.18033	1.24575	0.690257
1.58102	1.08143	1.42391	1.28207	0.751763	1.1497		0.248229	0.16243	0.267847	0.0691295	0.302239	0.936006		1.56499	1.49831	1.45481	1.15706	1.51488	1.33495		1.08385	0.71649	0.752842	1.05808	0.682271	0.404056		1.0099	1.04564	0.874691	0.519665	1.21037	1.00383		0.833473	1.03154	0.820505	1.10405	1.08021	1.04695
0.704505	1.17538	1.45198	0.659554	0.317025	-0.0651212		1.27109	1.02536	1.39654	1.64496	1.03927	1.02093		0.922185	1.04223	1.02186	0.969566	0.216683	1.20152		1.06999	0.783674	0.935477	0.687082	1.05793	0.784576		0.719163	0.744761	0.619079	0.802804	0.764929	0.35969		0.576538	0.836331	0.714642	1.15389	0.97394	0.328194
0.88639	0.866245	0.936265	0.91004	0.837328	0.92486		0.868612	0.805141	0.905219	0.856193	0.826155	0.947772		0.862022	0.839995	0.88578	0.821005	0.860598	0.884312		0.938905	0.882721	0.948574	0.916352	0.947395	0.970623		0.805594	0.828564	0.863368	0.852653	0.846117	0.942744		0.848671	0.950704	0.857411	0.895869	0.894968	0.878274
0.473935	0.283188	0.322733	0.356572	0.323646	0.472062		0.375881	0.351094	0.395419	0.391306	0.35942	0.444225		0.351187	0.37878	0.397768	0.326295	0.422151	0.323077		0.206382	0.171117	0.228488	0.227921	0.202166	0.262325		0.325442	0.338367	0.318957	0.356231	0.446795	0.352878		0.187021	0.27424	0.300067	0.33745	0.368056	0.371104
Long LyE
WLL-LP							WLL							WLP							WM							WN							WTP
RF	VM	GA	TA	BF	GM		RF	VM	GA	TA	BF	GM		RF	VM	GA	TA	BF	GM		RF	VM	GA	TA	BF	GM		RF	VM	GA	TA	BF	GM		RF	VM	GA	TA	BF	GM
0.0013727	0.00484768	0.00181043	0.00223916	0.0119309	0.00681336		0.0048756	0.000556306	0.00372727	0.00115384	0.00253731	0.00798256		0.00162116	0.00661859	0.00695169	0.0117236	0.0147522	0.000616006		0.00298551	0.00529267	0.00192873	0.00103991	0.00864227	0.0060323		0.00207533	0.00403687	0.00541462	0.00250171	0.017129	0.0111306		0.0100011	0.000170253	0.00310379	0.00596016	0.00161736	0.0168199
0.00166424	0.00949068	0.000594313	0.0133996	0.00503866	0.00567915		0.0067991	0.00260532	0.00700462	0.00521707	0.0114316	0.00295914		8.72737e-05	0.00832161	0.00389325	2.694e-05	0.00808555	0.00033113		0.00141365	0.00978535	0.00419887	0.000178279	0.00491646	0.00690029		0.000543204	0.00400246	0.00598827	0.0183095	0.00379016	0.00669617		0.000454405	0.00117164	0.00799733	0.00420865	0.00136974	0.00379942
0.00922228	0.0173076	0.00222792	0.000197555	0.0140965	0.0142047		0.00611257	0.0115555	0.00152673	0.00505677	0.0137209	0.010885		0.00607866	0.00326908	0.0130548	0.00292087	0.00623798	0.00103791		0.00124597	0.00441099	0.000210658	0.00246829	0.00954384	0.0044867		0.00255017	0.0117345	0.00281008	0.00210437	0.000349632	0.010815		0.00750595	0.00453712	0.0134108	0.00138732	0.00763665	0.00655416
0.0190657	0.005804	0.00836559	0.00224072	0.00671065	0.00392096		0.0070884	0.00261677	0.00687005	0.0105669	0.00584779	0.0050708		0.0193699	0.0146206	0.00363308	0.0117078	0.00499126	0.00951053		0.00896035	0.0173313	0.00645249	0.000780781	0.0053282	0.00902483		0.00761475	0.00505873	0.003816	4.02901e-05	0.00559756	0.00471007		0.00054686	0.010809	0.00825336	0.0111892	0.00142291	0.012243
0.00519733	0.0113368	0.00195759	0.0013204	0.0120953	0.00329063		0.0123539	0.00266085	0.00113472	0.00201216	0.00508577	0.00286654		0.00648731	0.012766	0.0105466	0.000940514	0.00608661	0.00454322		0.00119947	0.00756704	0.00312524	0.00250058	0.00246581	0.00101451		0.00623639	0.0150626	0.0100067	0.00307933	0.0138402	0.00146428		0.00439921	0.0135331	0.00161374	0.00442557	0.00656713	0.0208192
0.00275496	0.000730057	0.0097863	0.00735535	0.00299824	0.00366589		0.0077417	0.0033726	0.00244459	0.00174343	0.00438007	0.0107406		0.00263534	0.00529008	0.00262128	0.00509953	0.00438963	0.00117061		0.000881238	0.00572859	0.00822051	0.00685882	0.00583001	0.00179761		0.00650601	0.00154663	0.0146023	4.79606e-05	0.00291097	0.00338092		0.00161789	0.00950121	0.00158473	0.00547737	0.000980524	0.00208327
0.000276999	0.0037816	0.00466189	0.00453943	0.00187801	0.00890729		0.000444044	0.00666886	0.0140294	0.000825154	0.000374871	0.0105202		0.000788557	0.00779504	0.0145083	0.000291289	0.00796188	0.0138692		0.00607086	0.0125009	0.00389496	0.0064222	0.00789432	0.00631702		0.0106987	0.00419596	0.00397821	0.00604383	0.00917088	0.0118487		0.0047198	0.0019398	0.00110949	0.0041062	0.000215463	0.0110119
0.00198052	0.00550084	0.00198052	0.00639917	0.01955	0.00726168		0.00741724	0.000468351	0.00741724	0.0112277	0.00255525	0.00892268		0.00188037	0.00265523	0.00188037	8.3423e-05	0.000145712	0.0171854		0.00547017	0.000453345	0.00547017	0.00537547	0.00210852	0.0100091		0.00770553	0.00160691	0.00770553	0.00197884	0.00515976	0.00913338		0.00828515	0.000694205	0.00828515	0.00808333	0.00130925	0.00375085
0.0080867	0.00617583	0.0080867	0.00913069	0.0144784	0.00718215		0.00677615	0.000428788	0.00677615	0.00455211	0.00681789	0.0108498		0.0186642	0.00137804	0.0186642	0.000467258	0.01514	0.0173002		0.00513526	0.00328547	0.00513526	0.00820126	0.000320259	0.00171435		0.00697421	0.000530802	0.00697421	0.00293331	0.00561035	0.00636786		0.00340765	0.0117146	0.00340765	2.16939e-05	0.0119971	0.00755899
0.00244649	0.00120809	0.013937	0.00306949	0.00723293	0.00107909		0.00801814	0.00701611	0.00828585	0.00521108	0.0113313	0.00674179		0.00194632	0.00435076	0.00536116	0.0147196	0.000533799	0.00447521		0.00217851	0.00515389	0.00329085	0.00204156	0.00521356	0.0104445		0.00211781	0.000855253	0.0090121	0.00443431	0.0149486	0.000645129		0.00133884	0.00619837	0.00923982	0.0122285	0.00278922	0.00321851
0.00599337	0.00765237	0.0108025	0.0112878	0.00915139	0.0240335		0.00539161	0.00412588	0.00916068	1.51382e-05	0.00801076	0.00705856		0.0204853	0.0114246	0.00275913	0.000108593	0.0182205	0.00344676		0.000266837	0.0022288	0.00286751	0.00375507	0.00817192	0.000716103		0.00177091	0.00506262	0.0111405	0.000488906	0.000932056	0.000866502		0.000718546	0.00128864	0.00217183	0.0173722	0.0227447	0.00841296
0.00436929	0.00155948	0.0251101	0.0067485	0.00611327	0.00100855		0.00836971	0.012633	0.00493497	0.00333998	0.00619344	0.00990485		0.00165733	0.00683877	0.0102741	0.00579707	0.0169767	0.000466308		0.00225534	0.0102619	0.00583543	0.00374902	0.0129533	0.00192293		0.00785184	0.0126838	0.00148248	0.000266732	0.000613446	0.00418718		0.00369032	0.00250564	0.00507132	0.00657519	0.00210525	0.00143175
0.00253843	0.00688985	1.13914e-05	0.00187917	0.00852065	0.00413976		0.00341923	0.0202319	0.00711272	0.00404165	0.00195262	0.00844548		0.00333062	0.00192531	0.00421608	0.0149018	0.00384856	0.00240163		0.00648076	0.0125191	0.00424504	0.00184309	0.0147803	0.00776176		0.000162269	0.0112894	0.00288867	0.0146011	0.00812325	0.000211832		0.010195	0.00426901	0.00533744	0.00219975	0.000778257	0.000576668
0.00313901	0.00245719	0.00430626	0.0120293	0.00734938	0.000276573		0.00665043	0.0177393	0.00151845	0.00575715	0.00687891	0.002351		0.00699877	0.0101076	0.00118884	0.00497686	0.00464433	0.00170871		0.0115984	0.000283315	0.00428066	0.00265925	0.000403715	0.00174738		0.00643878	0.00895621	0.007105	0.013504	0.00988432	0.00138909		0.00514439	0.00247774	0.00450542	0.00160627	0.0129664	0.0247002
0.0134143	0.0210777	0.0053662	0.00817267	0.00300565	0.0268992		0.00551792	0.00193583	0.00188659	0.00485113	0.000484337	0.00205764		0.0137276	0.00528284	0.00448071	0.00859006	0.015395	0.0101343		0.0115806	0.00174618	0.00630358	0.0111675	0.00459749	0.00230997		0.00190544	0.00347827	0.00296454	0.0118641	0.0451571	0.00921969		0.00583652	0.01169	0.00216945	0.00348458	0.00779927	0.00572014
0.00380243	0.00678063	0.00892847	0.00203969	0.00193565	0.00112986		0.0076827	0.00212451	0.0114404	0.00425881	0.00272513	0.00629511		0.00207133	0.00565739	0.00646253	0.00899437	0.000790347	0.00196802		0.00179524	0.00590447	0.0106796	0.00927276	0.00023071	0.00155139		0.00189032	0.00503366	0.0100797	0.0112379	0.00408653	0.00317555		0.00418047	0.0052302	0.00475765	0.0192081	0.000171451	0.00343038
0.00602653	0.0105774	0.000230397	0.000111463	0.00616726	0.0153609		0.00316351	0.00179719	0.00459513	0.0119655	0.00172346	0.00375463		0.00433269	0.000823957	0.00919596	0.00465004	0.00845756	0.00294082		0.00500495	0.00219913	0.00214526	0.00474225	0.00166862	0.00418221		0.0015891	0.0157714	0.000119081	0.00182352	0.00178361	0.00450545		0.00369386	0.00317579	7.12395e-06	0.00183717	0.00174826	0.00197546
0.00233082	0.00178961	0.00665207	0.00106139	0.00311725	0.00160494		0.0219438	0.00182239	4.77433e-05	0.00417234	0.00178145	0.0114102		0.0139039	0.00188527	0.000256179	0.00405898	0.00896778	0.00606459		0.000585113	0.00235878	0.00393826	0.00311958	0.0149329	0.00281443		0.00673461	0.0045083	0.0023082	0.00869952	0.00338766	0.00591046		0.0113528	0.00317868	0.00150177	0.000189071	0.00276334	0.000775815
0.0106102	0.0143189	0.00446019	0.0143189	0.00365768	0.0053809		0.00441521	0.0143642	0.00740044	0.0143642	0.00785479	0.00695955		0.0077234	0.0074317	0.00721686	0.0074317	0.00312335	0.0103485		0.0086728	0.0081857	0.00298733	0.0081857	0.00641782	0.00973704		0.0132386	0.000910942	0.0124544	0.000910942	0.0059648	0.0134488		0.0109207	0.00527456	0.00876246	0.00527456	0.00360496	0.000810776
0.00023397	0.0125162	0.000576619	0.0053646	0.00993043	0.00461478		0.0211518	0.013833	0.0258877	0.00031992	0.00416779	0.00246797		0.00827598	0.00661748	0.00860744	0.00605062	0.00705364	0.000240162		0.00330892	0.0054608	0.00485524	0.00133745	0.0139957	0.00373592		0.000235269	0.0178779	0.00446514	0.00749064	0.00611744	0.00311614		0.00256517	0.0177308	0.00118954	0.00121923	0.0048653	0.005009
0.0110472	5.76134e-05	0.00890097	0.00696983	0.0117711	0.00626846		0.0037801	0.00692081	0.0013859	0.00478682	0.000998994	0.0124571		0.0134173	0.00118816	0.00536626	0.00969532	0.00255541	0.00259941		0.0196715	0.00221657	0.00523666	0.00217786	0.0153194	0.00113448		0.0101582	0.00419737	0.00663941	0.00389425	0.000632269	0.00680914		0.00269104	0.00297864	0.000339221	0.00141567	0.0115082	0.00500069
0.00131575	0.00992875	0.00516618	0.0126066	0.00350175	0.00428313		0.00190953	0.00524493	0.000682947	0.0121768	0.0123465	0.00630586		0.00179804	0.009106	0.000252708	0.00271374	0.0002369	0.000129651		0.00137463	0.00099208	0.000713808	0.000247973	0.0133146	0.000157082		0.0148547	0.0185797	0.015769	0.000783639	0.00308551	0.0124624		0.00675793	0.00460304	0.0043109	0.000959828	0.0140861	0.0037844
0.0187944	0.00963264	0.00186884	0.00134468	0.00220973	0.009149		0.00170231	0.00230996	0.00492592	0.00599516	0.00550126	0.0140741		0.00502149	0.00336826	0.00367356	0.00325551	0.000675233	0.0106267		0.0123497	0.00788796	0.00631505	0.00278572	0.00938986	0.00225931		0.00113793	0.00508762	0.00798261	0.00858785	0.00791089	0.0106253		0.00309359	0.00391269	0.000867368	0.00636805	0.000935741	0.00314669
0.00917454	0.00369385	0.00156531	0.00877702	0.00785415	0.0112168		0.0109256	0.0104218	0.00585881	0.000360297	0.00197046	0.00165747		0.00847826	0.0135978	0.00639963	0.0057863	0.00557074	0.00749498		0.00663633	0.00532978	0.000998811	0.00414169	0.00131422	0.00653478		0.0141555	0.00179246	0.0110313	0.00221708	0.00110988	0.00469276		0.00207619	0.00675168	0.00724023	0.00742973	0.0110213	0.00450068
0.0115292	0.00890881	0.00564714	0.00680029	0.00680029	0.00357209		0.00395788	0.00330961	0.00327228	0.00329938	0.00329938	0.00769891		0.000181483	0.000669393	0.00246866	0.00897889	0.00897889	0.00193567		0.00349667	0.000341864	0.00483821	0.00711494	0.00711494	0.0060674		0.0034969	0.00703126	0.00692733	0.0104082	0.0104082	0.00623194		0.00927124	0.00190629	0.00722605	0.0111109	0.0111109	0.0016756
0.00433463	0.004679	0.00496956	0.021663	0.00306728	0.0112891		0.00407016	0.00963124	0.00338434	0.00428636	0.00155696	0.00397874		0.00706327	0.0069535	0.00102624	0.0034349	0.00696882	0.00603585		0.00882811	0.00327644	0.00130169	0.000625675	0.00378139	0.00190873		0.00502054	0.00100398	0.00281202	0.00381244	0.00698158	0.000382001		0.00224327	0.00341713	0.00172161	0.00358778	0.00401935	0.00229578
0.00285283	0.00312567	0.00405134	0.000410976	0.00703915	0.00771751		0.0146528	0.0107181	0.00478414	0.00425997	0.00243038	0.00541123		0.00845945	0.00018017	0.000679045	0.00156536	0.00715268	0.0035043		0.0102713	0.0064885	0.00785898	0.00261186	0.00118944	0.00917456		0.0130918	0.00223856	0.0119725	0.0028128	0.000564426	0.00298733		0.00910947	0.00691006	0.0104793	0.00182445	0.00212041	0.00762284
0.0227687	0.00653141	0.00747893	0.00173659	0.00402348	0.00721454		0.0085352	0.00101018	0.00427971	0.00691408	0.00720797	0.00175239		0.00832648	0.00133296	0.0144931	0.00461462	0.0023447	0.00416709		0.0040418	0.0069715	0.00442656	0.00334139	0.00344622	0.00269414		0.0113573	0.0037226	0.0025505	0.00374873	0.0031359	0.00248643		0.00296508	0.00211231	0.0067304	0.00318758	0.00286281	0.00158786
0.00776935	0.00894579	0.00239256	0.00837448	0.00283084	3.21039e-05		0.00822456	0.00273313	0.00157823	0.0113314	0.0217468	0.00840395		0.0130941	0.00198934	0.00591759	0.00576585	0.0165477	0.00366646		0.00987062	0.00660219	0.00162871	0.015543	0.0035292	0.0114342		6.83271e-05	0.00425466	0.00488331	0.0015657	0.000824274	0.0070408		0.00994884	0.00460078	0.0015611	0.00399422	0.0243127	0.00440043
0.00669355	0.00714849	0.00558253	0.00626167	0.00703641	0.00714471		0.00734796	0.00623642	0.00563288	0.0053125	0.00561773	0.006896		0.00716917	0.00563605	0.00607067	0.00549488	0.00713219	0.00516963		0.00564243	0.00561258	0.00425463	0.00428583	0.00651086	0.00467535		0.00579932	0.00627971	0.00675461	0.00517901	0.00686932	0.0057221		0.00512867	0.0053201	0.00461917	0.00537698	0.00611828	0.00602473
0.00592748	0.00499411	0.00515827	0.00522718	0.00441452	0.00641702		0.00500133	0.0055475	0.00512175	0.00391529	0.0048151	0.0035654		0.00593916	0.0041291	0.00473809	0.00427295	0.0054258	0.0049465		0.00460978	0.00408774	0.00239535	0.00358888	0.00482869	0.00342901		0.00463664	0.00535501	0.00408217	0.00495284	0.00863252	0.00395561		0.00345044	0.00426649	0.00351724	0.00483272	0.00647009	0.00595737
